# Supplementary material for: Analysis of gene evolution and metabolic pathways using the Candida Gene Order Browser
Source: BMC Genomics. 2010 May 10;11:290. doi: 10.1186/1471-2164-11-290 (PMC2880306; doi:10.1186/1471-2164-11-290)
Supplement: Additional file 3 — List of all tandem duplicates located by CGOB. a) Clusters are labeled 1-502. Those with a dN/dS value > 1 are highlighted in red. Clusters displaying a ^ indicate that the initial BLAST search strategy failed to infer homology. Clusters displaying * indicate that there are intervening genes but they may be spurious gene models. Clusters displaying (INS) indicate that there is one intervening gene. b) List of tandem clusters with a dN/dS > 1. [file 1471-2164-11-290-S3.XLS]

## Sheet: Additional File 3a
Supplementary Table 2: Tandem gene duplications in Candida species
CLUSTER ID	Standard name	C. albicans SC5314	C. albicans WO1	C. dubliniensis	C.tropicalis	C. parapsilosis	L. elongisporus	D. hansenii	P. stipitis	C. guilliermondii	C. lusitaniae
1		orf19.6055 orf19.6054	CAWG_01319 CAWG_01320	Cd36_00460 Cd36_00470	CTRG_04356 CTRG_04357	NaN	NaN	DEHA0D10021g DEHA0D10043g	PICST_62784 PICST_61563	PGUG_04723 PGUG_04724	NaN
2	NMA111	orf19.3288 orf19.3288.1	CAWG_01274 CAWG_01275 ^	NaN	NaN	NaN	NaN	NaN	NaN	NaN	NaN
3		orf19.2957 orf19.2958	CAWG_01115 CAWG_01116 ^	Cd36_02490 Cd36_02500	NaN	CPAG_04899 CPAG_04900	LELG_01605 LELG_01606	DEHA0F01375g DEHA0F01397g	PICST_35459 PICST_82620	PGUG_03976 PGUG_03977	NaN
4	CSH1	orf19.4476 orf19.4477	CAWG_00991 CAWG_00992	Cd36_03760 Cd36_03770 Cd36_03780	NaN	NaN	NaN	NaN	NaN	NaN	NaN
5	FMA1	orf19.5194.1 orf19.6837 orf19.6838	CAWG_00948 CAWG_00949 CAWG_00950	Cd36_04180 Cd36_04190 Cd36_04200	CTRG_04712 CTRG_04713 CTRG_04714	NaN	NaN	NaN	PICST_61314 PICST_61312 ^	NaN	NaN
6	PRN2 PRN3 PRN4	orf19.2463 orf19.2462 orf19.2461	CAWG_00819 CAWG_00820 CAWG_00821	Cd36_05520 Cd36_05530 Cd36_05540	CTRG_04831 CTRG_04832 CTRG_04833	NaN	NaN	NaN	NaN	NaN	NaN
7	PGA45	orf19.2452 orf19.2451	CAWG_00811 CAWG_00812	Cd36_05610 Cd36_05620	CTRG_04840 CTRG_04841	CPAG_00967 CPAG_00968	LELG_01984 LELG_01985	DEHA0E07271g DEHA0E07293g	PICST_28349 PICST_37565	PGUG_05554 PGUG_05555	CLUG_03722 CLUG_03723
8		orf19.2798 orf19.2797	CAWG_00669 CAWG_00670	NaN	NaN	NaN	NaN	NaN	NaN	NaN	NaN
9	AOX2 AOX1	orf19.4773 orf19.4774	CAWG_00513 CAWG_00514	Cd36_08630 Cd36_08640	CTRG_03270 CTRG_03271	CPAG_04301 CPAG_04302	NaN	NaN	NaN	NaN	NaN
10	LIP1 LIP10 LIP6	orf19.4821 orf19.4822 orf19.4823	CAWG_00470 CAWG_00471 CAWG_00472	Cd36_09020 Cd36_09030 Cd36_09040	NaN	NaN	NaN	NaN	NaN	NaN	NaN
11	CLA4 TPK1	orf19.4890 orf19.4892	CAWG_00411 CAWG_00412	Cd36_09600 Cd36_09610	CTRG_03315 CTRG_03317 (INS)	NaN	NaN	DEHA0B12628g DEHA0B12672g (INS)	PICST_70266 PICST_82371 (INS)	PGUG_01778 PGUG_01780 (INS)	CLUG_00572 CLUG_00577 (INS)
12		orf19.1002 orf19.1005	CAWG_00376 CAWG_00377	NaN	NaN	NaN	NaN	NaN	NaN	NaN	NaN
13		orf19.4918 orf19.4919	CAWG_00153 CAWG_00154 ^	NaN	NaN	NaN	NaN	NaN	NaN	NaN	NaN
14		orf19.2064 orf19.2063	CAWG_03843 CAWG_03844	Cd36_15590 Cd36_15600	NaN	NaN	NaN	NaN	NaN	NaN	NaN
15	HGT7 HGT8 HGT6	orf19.2023 orf19.2021 orf19.2020	CAWG_03879 CAWG_03880 CAWG_03881	Cd36_15920 Cd36_15930 Cd36_15940	CTRG_01165 CTRG_01164 ^	CPAG_04533 CPAG_04534 ^	LELG_01252 LELG_01251 ^	NaN	NaN	NaN	CLUG_00419 CLUG_00420 CLUG_00421
16	FMO2 IFK2	orf19.857 orf19.856	CAWG_04126 CAWG_04127	NaN	NaN	CPAG_01260 CPAG_01261 CPAG_01262	NaN	NaN	NaN	NaN	NaN
17	SAP99 SAP98	orf19.853 orf19.852	CAWG_04130 CAWG_04131	Cd36_18360 Cd36_18370	NaN	NaN	NaN	NaN	NaN	NaN	NaN
18	DCK2 DCK1	orf19.816 orf19.815	CAWG_04162 CAWG_04163	Cd36_18690 Cd36_18700	CTRG_01452 CTRG_01453	NaN	NaN	NaN	NaN	NaN	NaN
19	CAK1	orf19.794 orf19.793	CAWG_04182 CAWG_04183	Cd36_18910 Cd36_18920	CTRG_01578 CTRG_01579	CPAG_00777 CPAG_00778 ^	LELG_01035 LELG_01034 ^	DEHA0F09713g DEHA0F09735g	PICST_45639 PICST_89025	PGUG_01494 PGUG_01495	CLUG_05118 CLUG_05119
20	IFA4	orf19.4511 orf19.4510 orf19.4509	CAWG_04197 CAWG_04198 CAWG_04199	NaN	NaN	NaN	NaN	NaN	NaN	NaN	NaN
21	ADH3	orf19.4505 orf19.4504	CAWG_04203 CAWG_04204	NaN	NaN	NaN	NaN	NaN	NaN	NaN	NaN
22	TES15 TES1	orf19.5215 orf19.5216 orf19.5217 orf19.4122 orf19.4121	CAWG_04339 CAWG_04340 CAWG_04341 CAWG_04342 CAWG_04343	Cd36_20410 Cd36_20400 Cd36_20390 Cd36_20380 Cd36_20370	CTRG_01510 CTRG_01511 CTRG_01512 CTRG_01513 CTRG_01514	CPAG_01200 CPAG_01201 CPAG_01202 CPAG_01203 CPAG_01204	LELG_00986 LELG_00985 LELG_00984 LELG_00983 LELG_00982	DEHA0E11110g DEHA0E11132g DEHA0E11154g DEHA0E11176g	PICST_89284 PICST_44446 PICST_31267 PICST_44479	PGUG_03184 PGUG_03664 PGUG_03665	CLUG_02069 CLUG_02071 CLUG_02070
23		orf19.21 orf19.22	CAWG_04384 CAWG_04385	Cd36_20790 Cd36_20800	CTRG_01786 CTRG_01787	CPAG_02826 CPAG_02827	LELG_01899 LELG_01900	DEHA0F02002g DEHA0F02024g	PICST_72814 PICST_47064	PGUG_03998 PGUG_03999	NaN
24	RTA3 RTA2	orf19.23 orf19.24	CAWG_04386 CAWG_04387	Cd36_20820 Cd36_20830	CTRG_01774 CTRG_01775 CTRG_01776 CTRG_01777 CTRG_01778	CPAG_02833 CPAG_02834	LELG_01891 LELG_01892 LELG_01893	NaN	PICST_67900 PICST_61012	NaN	NaN
25	GRE2	orf19.3151 orf19.3150	CAWG_05770 CAWG_05771	Cd36_21010 Cd36_21020	CTRG_01888 CTRG_01889	NaN	NaN	NaN	NaN	NaN	NaN
26		orf19.2252 orf19.2253	CAWG_05796 CAWG_05797	Cd36_21270 Cd36_21280	CTRG_01758 CTRG_01759	CPAG_05241 CPAG_05242 CPAG_05243	LELG_02433 LELG_02434	DEHA0D08349g DEHA0D08371g	PICST_62360 PICST_33114	PGUG_02430 PGUG_02431 PGUG_02432	NaN
27		orf19.1766 orf19.1765	CAWG_06086 CAWG_06087	Cd36_24210 Cd36_24190 (INS)	NaN	NaN	NaN	NaN	NaN	NaN	NaN
28	FKH2	orf19.5390 orf19.5389	CAWG_02404 CAWG_02403 ^	NaN	NaN	NaN	NaN	NaN	NaN	NaN	NaN
29		orf19.6169 orf19.2496	CAWG_02429 CAWG_02430	Cd36_80840 Cd36_80850	NaN	CPAG_03851 CPAG_03852 CPAG_03853	NaN	NaN	NaN	NaN	NaN
30	PRM9	orf19.2508 orf19.2509	CAWG_02441 CAWG_02440 ^	Cd36_80970 Cd36_80960 ^	CTRG_02575 CTRG_02574 ^	CPAG_04030 CPAG_04031 ^	LELG_04407 LELG_04408 ^	NaN	NaN	NaN	NaN
31		orf19.1654 orf19.1653	CAWG_02522 CAWG_02523	Cd36_81800 Cd36_81810	CTRG_02375 CTRG_02376	CPAG_02839 CPAG_02840	NaN	DEHA0G01089g DEHA0G01111g	NaN	PGUG_04631 PGUG_04632	NaN
32	SKN1 KRE6	orf19.7362 orf19.7363	CAWG_02891 CAWG_02892	Cd36_85750 Cd36_85760	CTRG_02279 CTRG_02280	CPAG_02881 CPAG_02882	LELG_02774 LELG_02775	DEHA0B14080g DEHA0B14102g	NaN	NaN	CLUG_01951 CLUG_01950
33	ZCF35 MRR1	orf19.7371 orf19.7372	CAWG_02900 CAWG_02901	Cd36_85850 Cd36_85840 ^	CTRG_02269 CTRG_02271 (INS)	CPAG_02875 CPAG_02876	LELG_02768 LELG_02769 ^	DEHA0B11858g DEHA0B11880g	PICST_82123 PICST_81861	PGUG_01741 PGUG_01742 ^	NaN
34	NSA2	orf19.7424 orf19.7398	NaN	NaN	NaN	NaN	NaN	NaN	NaN	NaN	NaN
35		orf19.7455 orf19.7456	CAWG_02976 CAWG_02977	Cd36_86630 Cd36_86640	CTRG_05697 CTRG_05698	NaN	NaN	NaN	NaN	NaN	NaN
36	GCY1	orf19.6758 orf19.6757	CAWG_03042 CAWG_03043	Cd36_87240 Cd36_87250	NaN	NaN	NaN	DEHA0F03322g DEHA0F03344g	NaN	NaN	NaN
37		orf19.6185 orf19.6187	CAWG_03099 CAWG_03097 (INS)	NaN	NaN	NaN	NaN	NaN	NaN	NaN	NaN
38	PGA7 RBT5	orf19.5635 orf19.5636	CAWG_03771 CAWG_03772 ^	Cd36_40180 Cd36_40190	CTRG_00108 CTRG_00109	CPAG_02388 CPAG_02389	LELG_04307 LELG_04308 ^	DEHA0B16115g DEHA0B16137g	PICST_45074 PICST_44609	NaN	CLUG_04096 CLUG_04097
39		orf19.4653 orf19.4652	CAWG_03649 CAWG_03650	NaN	NaN	NaN	NaN	NaN	NaN	NaN	NaN
40	UBR1	orf19.2697 orf19.2695	CAWG_03501 CAWG_03502	Cd36_42830 Cd36_42840	CTRG_00339 CTRG_00340	CPAG_03197 CPAG_03198	LELG_04224 LELG_04225	DEHA0G19745g DEHA0G19767g ^	PICST_28643 PICST_64920	PGUG_02394 PGUG_02392	CLUG_04988 CLUG_04989
41		orf19.1438 orf19.3362	CAWG_03481 CAWG_03480	Cd36_43110 Cd36_43120	NaN	NaN	NaN	NaN	NaN	NaN	NaN
42		orf19.3375 orf19.3376 orf19.3378	CAWG_03458 CAWG_03459 CAWG_03460	Cd36_43280 Cd36_43270 ^	NaN	NaN	NaN	NaN	NaN	NaN	NaN
43	PGA30 PGA31	orf19.5303 orf19.5302	CAWG_03396 CAWG_03397	Cd36_43780 Cd36_43790	CTRG_00348 CTRG_00349 CTRG_00350 CTRG_00352	CPAG_04045 CPAG_04046	LELG_04425 LELG_04426	NaN	PICST_43383 PICST_31041 PICST_57358	NaN	NaN
44		orf19.5290 orf19.1430	NaN	NaN	NaN	NaN	LELG_04437 LELG_04439 *	NaN	NaN	NaN	NaN
45	PGA42 PGA41	orf19.2907 orf19.2906	CAWG_03195 CAWG_03196 ^	NaN	NaN	NaN	NaN	NaN	NaN	NaN	NaN
46	SOU2 SOU1	orf19.2897 orf19.2896	CAWG_03188 CAWG_03189	Cd36_45870 Cd36_45880	CTRG_03800 CTRG_03801	CPAG_05362 CPAG_05363 CPAG_05364 CPAG_05365	LELG_05725 LELG_05727 (INS)	NaN	NaN	NaN	NaN
47		orf19.2870 orf19.2869 orf19.2868 ^	CAWG_03164 CAWG_03165 CAWG_03166 ^	Cd36_46110 Cd36_46120 ^	CTRG_03785 CTRG_03792 CTRG_03793	NaN	NaN	NaN	NaN	NaN	NaN
48	GIT4 GIT1 GIT2	orf19.1980 orf19.1979 orf19.1978	CAWG_04480 CAWG_04481 CAWG_04482	Cd36_51390 Cd36_51400 Cd36_51410	CTRG_05344 CTRG_05345 CTRG_05346 CTRG_05347	NaN	LELG_04118 LELG_04117 ^	NaN	NaN	NaN	NaN
49	CFL4 CFL5	orf19.1932 orf19.1930	CAWG_04524 CAWG_04525	Cd36_50970 Cd36_50980	CTRG_05477 CTRG_05478	CPAG_01121 CPAG_01122	NaN	NaN	NaN	NaN	NaN
50	HAL9 TAC1 ZNC1	orf19.3190 orf19.3188 orf19.3187	CAWG_04568 CAWG_04569 CAWG_04570	Cd36_51700 Cd36_51710 Cd36_51720	CTRG_05306 CTRG_05307 CTRG_05308	CPAG_03330 CPAG_03331 CPAG_03332	LELG_03761 LELG_03760 ^	DEHA0E12122g DEHA0E12144g DEHA0E12166g	PICST_15419 PICST_1028 ^	PGUG_03391 PGUG_03390 ^	CLUG_02369 CLUG_02368 ^
51	TEF4 CAM1-1	orf19.2652 orf19.2651	CAWG_04703 CAWG_04704	NaN	NaN	NaN	NaN	NaN	NaN	NaN	NaN
52		orf19.1122 orf19.1121	CAWG_04745 CAWG_04746	Cd36_53460 Cd36_53470	CTRG_05538 CTRG_05539	NaN	NaN	NaN	NaN	NaN	NaN
53		orf19.3902 orf19.3903 orf19.3904 ^	CAWG_04792 CAWG_04793 CAWG_04794 ^	Cd36_53900 Cd36_53890	NaN	CPAG_03818 CPAG_03819	NaN	NaN	PICST_29702 PICST_29703 PICST_29704	NaN	NaN
54	FET31 FET99 FET3	orf19.4213 orf19.4212 orf19.4211	CAWG_05310 CAWG_05312	Cd36_60380 Cd36_60390 Cd36_60400 Cd36_60410	CTRG_02995 CTRG_02996 ^	CPAG_03729 CPAG_03730 ^	LELG_04638 LELG_04639 ^	NaN	NaN	NaN	NaN
55	GPX2 GPX1	orf19.85 orf19.86 orf19.87	CAWG_05273 CAWG_05274 ^	Cd36_60850 Cd36_60860 Cd36_60870	CTRG_02946 CTRG_02947 CTRG_02948	NaN	NaN	NaN	NaN	NaN	NaN
56	OYE2	orf19.3443 orf19.3442	CAWG_05222 CAWG_05223	Cd36_61520 Cd36_61530	CTRG_02834 CTRG_02836 (INS)	CPAG_02710 CPAG_02708 (INS)	LELG_04733 LELG_04734	NaN	PICST_31957 PICST_31958 PICST_89722	PGUG_05760 PGUG_05761 PGUG_05762 PGUG_05763	NaN
57	FRP6 FRP5	orf19.3441 orf19.3440	CAWG_05220 CAWG_05221	NaN	NaN	NaN	NaN	NaN	NaN	NaN	NaN
58	RNH1	orf19.5563 orf19.5564	NaN	NaN	NaN	NaN	NaN	NaN	NaN	NaN	NaN
59	NAG3 NAG4	orf19.2158 orf19.2160	CAWG_04919 CAWG_04920	Cd36_65570 Cd36_65590	CTRG_03729 CTRG_03730	CPAG_04222 CPAG_04223	LELG_03672 LELG_03673	NaN	NaN	NaN	NaN
60		orf19.7103 orf19.7102	CAWG_05379 CAWG_05377 (INS)	Cd36_70430 Cd36_70410 (INS)	CTRG_04934 CTRG_04936 (INS)	NaN	LELG_05483 LELG_05485 (INS)	DEHA0F14993g DEHA0F14949g (INS)	PICST_33961 PICST_63845 (INS)	PGUG_00957 PGUG_00955 (INS) ^	NaN
61	HGT12 HGT13	orf19.7094 orf19.7093	CAWG_05385 CAWG_05386	Cd36_70490 Cd36_70500	NaN	NaN	NaN	NaN	PICST_91253 PICST_33971	NaN	NaN
62	NUP	orf19.6570 orf19.6569	CAWG_05507 CAWG_05508	Cd36_71390 Cd36_71400	CTRG_04963 CTRG_04964	NaN	NaN	NaN	PICST_76929 PICST_31020	PGUG_00162 PGUG_00163	NaN
63		orf19.6522 orf19.6520	CAWG_05549 CAWG_05550	Cd36_71800 Cd36_71810	CTRG_05011 CTRG_05012	CPAG_04699 CPAG_04700 CPAG_04701 CPAG_04702	NaN	NaN	PICST_46242 PICST_65827	NaN	NaN
64	GRX1	orf19.6510 orf19.6509	CAWG_05557 CAWG_05558	Cd36_71890 Cd36_71900	NaN	NaN	NaN	NaN	NaN	NaN	NaN
65	LDG3	orf19.6487 orf19.6486 orf19.6484	CAWG_05575 CAWG_05576 CAWG_05577	Cd36_72070 Cd36_72060 ^	NaN	CPAG_00194 CPAG_00195 CPAG_00196 CPAG_00197	NaN	NaN	NaN	NaN	NaN
66		orf19.6475 orf19.6474	CAWG_05585 CAWG_05586	Cd36_72150 Cd36_72160	NaN	NaN	NaN	NaN	NaN	NaN	NaN
67		orf19.5157 orf19.5156	CAWG_05638 CAWG_05639	Cd36_72700 Cd36_72710	CTRG_05223 CTRG_05224	CPAG_03413 cpar882 *	LELG_05220 LELG_05221	DEHA0C18711g DEHA0C18733g	PICST_57597 PICST_56836	PGUG_03908 PGUG_03909	NaN
68	IFA21	orf19.5141 orf19.5140 orf19.5139 orf19.5138	CAWG_05647 CAWG_05648 CAWG_05649 CAWG_05650	NaN	NaN	NaN	NaN	NaN	NaN	NaN	NaN
69	SNG3 SNG4	orf19.1333 orf19.1332	CAWG_05675 CAWG_05676	Cd36_73070 Cd36_73080	CTRG_05143 CTRG_05144	CPAG_03478 CPAG_03477 ^	NaN	NaN	PICST_61406 PICST_48631	NaN	CLUG_02981 CLUG_02982
70		orf19.1330 orf19.6704	CAWG_05678 CAWG_05679	NaN	NaN	NaN	NaN	NaN	NaN	NaN	NaN
71		orf19.6703 orf19.5508	CAWG_05700 CAWG_05699	NaN	NaN	NaN	NaN	NaN	NaN	NaN	NaN
72		orf19.7513 orf19.7512	CAWG_01382 CAWG_01383	Cd36_25250 Cd36_25260	CTRG_01060 CTRG_01061	CPAG_04394 CPAG_04395	NaN	DEHA0E19591g DEHA0E19613g DEHA0E19635g	NaN	NaN	NaN
73		orf19.7464 orf19.7463	CAWG_01424 CAWG_01425	Cd36_25750 Cd36_25760	CTRG_01009 CTRG_01010	CPAG_01838 CPAG_01839	NaN	NaN	NaN	NaN	NaN
74		orf19.2393 orf19.2392	CAWG_01667 CAWG_01666	Cd36_28460 Cd36_28450 ^	CTRG_00768 CTRG_00769	NaN	NaN	NaN	PICST_43964 PICST_43550 ^	NaN	NaN
75	YCP4 PST3	orf19.5286 orf19.5285	CAWG_01864 CAWG_01865	Cd36_30710 Cd36_30720	CTRG_00571 CTRG_00572	CPAG_05487 CPAG_05488	LELG_03312 LELG_03313	DEHA0F18425g DEHA0F18447g	PICST_79909 PICST_85539	PGUG_04221 PGUG_04222	CLUG_02352 CLUG_02353
76	CDC28	orf19.3854 orf19.3856	CAWG_01919 CAWG_01920	Cd36_31490 Cd36_31500	CTRG_00650 CTRG_00651	CPAG_04147 CPAG_04148	LELG_03194 LELG_03195	DEHA0G11638g DEHA0G11660g	PICST_90135 PICST_73399	PGUG_04785 PGUG_04784 ^	CLUG_05340 CLUG_05341
77		orf19.3877 orf19.3879	CAWG_01936 CAWG_01937	NaN	NaN	NaN	NaN	NaN	NaN	NaN	NaN
78		orf19.716 orf19.715	CAWG_01954 CAWG_01955	Cd36_32000 Cd36_32010	CTRG_00614 CTRG_00615	CPAG_02261 CPAG_02260 ^	LELG_03273 LELG_03272 ^	NaN	NaN	NaN	NaN
79	FRE7	orf19.6139 orf19.6138	CAWG_02028 CAWG_02027	Cd36_32920 Cd36_32930	CTRG_03058 CTRG_03059	NaN	NaN	NaN	NaN	NaN	NaN
80		orf19.7304 orf19.7305	CAWG_02182 CAWG_02183	Cd36_34500 Cd36_34510	CTRG_05937 CTRG_05938	NaN	NaN	NaN	NaN	NaN	NaN
81	GNP3	orf19.7565 orf19.7566	CAWG_02255 CAWG_02256	Cd36_35010 Cd36_35020	NaN	CPAG_02985 CPAG_02990 (INS)	LELG_05297 LELG_05299 (INS)	NaN	NaN	NaN	NaN
82	PGA12	orf19.7596 orf19.7597	CAWG_02280 CAWG_02281	Cd36_35190 Cd36_35200	NaN	NaN	NaN	NaN	NaN	NaN	NaN
83		NaN	NaN	NaN	NaN	NaN	NaN	DEHA0A01045g DEHA0A01078g	NaN	NaN	NaN
84		NaN	NaN	NaN	NaN	NaN	NaN	DEHA0A02365g DEHA0A02387g	NaN	NaN	NaN
85		NaN	NaN	NaN	NaN	NaN	NaN	DEHA0A05566g DEHA0A05588g	NaN	NaN	NaN
86	orf19.5527	NaN	NaN	NaN	NaN	NaN	NaN	DEHA0A06633g DEHA0A06655g	NaN	NaN	NaN
87	orf19.2115	NaN	NaN	NaN	NaN	NaN	NaN	DEHA0A07304g DEHA0A07326g	NaN	NaN	NaN
88	orf19.2549	NaN	NaN	NaN	NaN	NaN	NaN	DEHA0A07549 DEHA0A07568g	NaN	NaN	NaN
89		NaN	NaN	NaN	NaN	NaN	NaN	DEHA0A07898g DEHA0A07920g	NaN	NaN	NaN
90		NaN	NaN	NaN	NaN	NaN	NaN	DEHA0A08382g DEHA0A08404g	NaN	NaN	NaN
91	orf19.1318	NaN	NaN	NaN	CTRG_00346 CTRG_00347	NaN	LELG_04501 LELG_04502	DEHA0A08448g DEHA0A08470g	NaN	NaN	NaN
92		NaN	NaN	NaN	NaN	NaN	NaN	DEHA0A10516g DEHA0A10538g	NaN	NaN	NaN
93	orf19.553	NaN	NaN	NaN	NaN	NaN	NaN	DEHA0A10670g DEHA0A10692g	NaN	NaN	NaN
94	orf19.1403	NaN	NaN	NaN	NaN	NaN	NaN	DEHA0A11231g DEHA0A11253g	NaN	NaN	NaN
95	orf19.732	NaN	NaN	NaN	NaN	NaN	NaN	DEHA0A14740g DEHA0A14762g	NaN	NaN	NaN
96	orf19.2908	NaN	NaN	NaN	NaN	CPAG_02902 CPAG_02903	NaN	DEHA0B00880g DEHA0B00902g DEHA0B00924g	PICST_44171 PICST_35370	NaN	NaN
97		NaN	NaN	NaN	NaN	NaN	NaN	DEHA0B01166g DEHA0B01188g	NaN	NaN	NaN
98	orf19.4090	NaN	NaN	NaN	NaN	NaN	NaN	DEHA0B02112g DEHA0B02134g	NaN	NaN	NaN
99	YIM1	NaN	NaN	NaN	NaN	NaN	NaN	DEHA0B04961g DEHA0B04983g	NaN	NaN	NaN
100		NaN	NaN	NaN	NaN	NaN	NaN	DEHA0B06182g DEHA0B06204g	NaN	NaN	NaN
101		NaN	NaN	NaN	NaN	NaN	NaN	DEHA0B09988g DEHA0B10010g	NaN	NaN	NaN
102	KRE9	NaN	NaN	NaN	NaN	CPAG_01171 CPAG_01172	NaN	DEHA0B10527g DEHA0B10549g	NaN	NaN	NaN
103		NaN	NaN	NaN	NaN	NaN	NaN	DEHA0B12474g DEHA0B12496g DEHA0B12518g	PICST_54890 PICST_29977 ^	NaN	CLUG_00567 CLUG_00566 ^
104	orf19.2175	NaN	NaN	NaN	NaN	NaN	NaN	DEHA0B13090g DEHA0B13112g	NaN	NaN	NaN
105		NaN	NaN	NaN	NaN	NaN	NaN	DEHA0B13200g DEHA0B13244g	NaN	NaN	NaN
106	PHM7	NaN	NaN	NaN	NaN	NaN	NaN	DEHA0B13266g DEHA0B13288g	NaN	NaN	NaN
107		NaN	NaN	NaN	NaN	NaN	NaN	DEHA0B14201g DEHA0B14223g DEHA0B14239	NaN	NaN	NaN
108	MSH2	NaN	NaN	NaN	NaN	NaN	NaN	DEHA0B15983g DEHA0B16005g	NaN	NaN	NaN
109		NaN	NaN	NaN	NaN	NaN	NaN	DEHA0B16247g DEHA0B16269g	PICST_32531 PICST_47584	NaN	NaN
110		NaN	NaN	NaN	NaN	NaN	NaN	DEHA0B16841g DEHA0B16855	NaN	NaN	NaN
111		NaN	NaN	NaN	NaN	NaN	NaN	DEHA0C01221g DEHA0C01243g	NaN	NaN	NaN
112		NaN	NaN	NaN	NaN	NaN	NaN	DEHA0C01859g DEHA0C01980g	NaN	NaN	NaN
113	orf19.3673	NaN	NaN	NaN	NaN	NaN	NaN	DEHA0C02706g DEHA0C02772g	NaN	NaN	NaN
114	CTA3	NaN	NaN	NaN	NaN	NaN	NaN	DEHA0C03498g DEHA0C03531g	NaN	NaN	NaN
115		NaN	NaN	NaN	NaN	NaN	NaN	DEHA0C04466g DEHA0C04488g DEHA0C04510g DEHA0C04532g	NaN	NaN	NaN
116	orf19.5517	NaN	NaN	NaN	NaN	NaN	NaN	DEHA0C05104g DEHA0C05126g	NaN	NaN	NaN
117		NaN	NaN	NaN	NaN	NaN	NaN	DEHA0C05148g DEHA0C05170g DEHA0C05192g DEHA0C05236g	NaN	NaN	NaN
118		NaN	NaN	NaN	NaN	CPAG_02121 CPAG_02122	LELG_00636 LELG_00637	DEHA0C05764g DEHA0C05786g	PICST_28468 PICST_74654	PGUG_05285 PGUG_05286 PGUG_05287 PGUG_05288	CLUG_05327 CLUG_05326
119		NaN	NaN	NaN	NaN	NaN	LELG_02286 LELG_02285 LELG_02284	DEHA0C06633g DEHA0C06655g DEHA0C06677g	NaN	NaN	NaN
120		NaN	NaN	NaN	NaN	NaN	NaN	DEHA0C07381g DEHA0C07403g	NaN	NaN	NaN
121		NaN	NaN	NaN	NaN	NaN	NaN	DEHA0C08195g DEHA0C08217g DEHA0C08239g	NaN	NaN	NaN
122		NaN	NaN	NaN	NaN	NaN	NaN	DEHA0C10285g DEHA0C10307g DEHA0C10329g	NaN	NaN	NaN
123	orf19.2200	NaN	NaN	NaN	NaN	NaN	NaN	DEHA0C10890g DEHA0C10912g	NaN	NaN	NaN
124		NaN	NaN	NaN	NaN	NaN	NaN	DEHA0C11330g DEHA0C11352g DEHA0C11374g	NaN	NaN	NaN
125	ASR2	NaN	NaN	NaN	NaN	NaN	NaN	DEHA0C14410g DEHA0C14432g	NaN	NaN	NaN
126		NaN	NaN	NaN	NaN	NaN	NaN	DEHA0C15532g DEHA0C15554g DEHA0C15576g	NaN	NaN	NaN
127		NaN	NaN	NaN	NaN	NaN	NaN	DEHA0C15598g DEHA0C15620g	NaN	NaN	NaN
128		NaN	NaN	NaN	NaN	NaN	NaN	DEHA0C16665g DEHA0C16687g	NaN	NaN	NaN
129	ECM4	NaN	NaN	NaN	NaN	NaN	NaN	DEHA0C17798g DEHA0C17820g	NaN	NaN	NaN
130		NaN	NaN	NaN	NaN	NaN	NaN	DEHA0C19140g DEHA0C19162g	NaN	NaN	NaN
131		NaN	NaN	NaN	NaN	NaN	NaN	DEHA0D01705g DEHA0D01727g	NaN	PGUG_04493 PGUG_04494	NaN
132	orf19.2165	NaN	NaN	NaN	NaN	NaN	NaN	DEHA0D03388g DEHA0D03410g	NaN	NaN	NaN
133	orf19.3577.1	NaN	NaN	NaN	NaN	NaN	NaN	DEHA0D07436g DEHA0D07458g	NaN	NaN	NaN
134		NaN	NaN	NaN	NaN	NaN	NaN	DEHA0D09086g DEHA0D09108g	NaN	NaN	NaN
135	FAA2-3	NaN	NaN	NaN	NaN	CPAG_03245 CPAG_03246 CPAG_03247 CPAG_03248	LELG_05034 LELG_05035	DEHA0D11022g DEHA0D11044g	NaN	NaN	NaN
136	ALG1	NaN	NaN	NaN	NaN	NaN	NaN	DEHA0D11462g DEHA0D11484g	NaN	NaN	NaN
137	TFS1	NaN	NaN	NaN	NaN	NaN	NaN	DEHA0D11704g DEHA0D11748g	NaN	NaN	NaN
138	SAC3	NaN	NaN	NaN	NaN	NaN	NaN	DEHA0D12496g DEHA0D12518g	NaN	NaN	NaN
139		NaN	NaN	NaN	NaN	NaN	NaN	DEHA0D13904g DEHA0D13926g DEHA0D13948g	NaN	NaN	NaN
140	SYG1	NaN	NaN	NaN	NaN	NaN	NaN	DEHA0D14542g DEHA0D14564g	NaN	NaN	NaN
141	CCH1	NaN	NaN	NaN	NaN	NaN	NaN	DEHA0D15862g DEHA0D15884g	NaN	NaN	NaN
142	orf19.3318	NaN	NaN	NaN	NaN	NaN	NaN	DEHA0D16236g DEHA0D16291g	NaN	NaN	NaN
143	MNT2 MNT1	orf19.1663 orf19.1665 (INS)	CAWG_02514 CAWG_02512 (INS)	Cd36_81720 Cd36_81700 (INS)	CTRG_02131 CTRG_02133 (INS)	CPAG_03887 CPAG_03888	LELG_02242 LELG_02243	DEHA0D17105g DEHA0D17127g	PICST_81517 PICST_65185	PGUG_00581 PGUG_00582	CLUG_02012 CLUG_02013
144		orf19.356 orf19.359 (INS)	CAWG_02638 CAWG_02636 (INS)	Cd36_83590 Cd36_83610 (INS)	NaN	CPAG_02350 CPAG_02351 CPAG_02352 CPAG_02353	LELG_02799 LELG_02800 LELG_02801	DEHA0D17677g DEHA0D17699g	PICST_56049 PICST_35190	PGUG_00604 PGUG_00605 PGUG_00606	CLUG_03155 CLUG_03150 (INS)
145		NaN	NaN	NaN	NaN	NaN	NaN	DEHA0D20856g DEHA0D20900g	NaN	NaN	NaN
146	SOD3	NaN	NaN	NaN	NaN	NaN	NaN	DEHA0E01650g DEHA0E01672g	NaN	NaN	NaN
147		NaN	NaN	NaN	NaN	NaN	NaN	DEHA0E01914g DEHA0E01936g	NaN	NaN	NaN
148	HGT16	NaN	NaN	NaN	NaN	NaN	NaN	DEHA0E04928g DEHA0E04950g DEHA0E04972g	NaN	NaN	NaN
149	orf19.35.1	NaN	NaN	NaN	NaN	NaN	NaN	DEHA0E05610g DEHA0E05632g	NaN	NaN	NaN
150	orf19.2446	NaN	NaN	NaN	NaN	NaN	NaN	DEHA0E07205g DEHA0E07227g	NaN	NaN	NaN
151	SSU1	NaN	NaN	NaN	NaN	NaN	NaN	DEHA0E08107g DEHA0E08129g DEHA0E08151g	PICST_30899 PICST_30900 PICST_30901	NaN	NaN
152	orf19.164	NaN	NaN	NaN	NaN	NaN	NaN	DEHA0E09801g DEHA0E09823g	PICST_67215 PICST_30500	NaN	NaN
153	orf19.4723	NaN	NaN	NaN	NaN	NaN	NaN	DEHA0E14204 DEHA0E14212g	NaN	NaN	NaN
154	MIS12	NaN	NaN	NaN	NaN	NaN	NaN	DEHA0E19294g DEHA0E19360g	NaN	NaN	NaN
155	HGT17	NaN	NaN	NaN	NaN	NaN	NaN	DEHA0E19833g DEHA0E19855g	NaN	NaN	NaN
156	orf19.4680	NaN	NaN	NaN	NaN	NaN	NaN	DEHA0E19877g DEHA0E19899g	NaN	NaN	NaN
157		NaN	NaN	NaN	NaN	NaN	NaN	DEHA0E24486g DEHA0E24508g DEHA0E24530g DEHA0E24552g DEHA0E24574g DEHA0E24596g	NaN	NaN	NaN
158		NaN	NaN	NaN	NaN	NaN	NaN	DEHA0E24706g DEHA0E24728g	NaN	NaN	NaN
159		NaN	NaN	NaN	NaN	NaN	NaN	DEHA0E24772g DEHA0E24794g DEHA0E24816g DEHA0E24838g DEHA0E24904g DEHA0E24926g DEHA0E24948g	NaN	NaN	NaN
160		NaN	NaN	NaN	NaN	NaN	NaN	DEHA0E24992g DEHA0E25014g	NaN	NaN	NaN
161		NaN	NaN	NaN	NaN	NaN	NaN	DEHA0E25729g DEHA0E25751g	NaN	NaN	NaN
162		NaN	NaN	NaN	NaN	NaN	NaN	DEHA0F00528g DEHA0F00550g	NaN	NaN	NaN
163		NaN	NaN	NaN	NaN	NaN	NaN	DEHA0F00737g DEHA0F00759g	NaN	NaN	NaN
164	orf19.2038	NaN	NaN	NaN	NaN	NaN	NaN	DEHA0F00803g DEHA0F00825g	NaN	NaN	NaN
165	orf19.5484	NaN	NaN	NaN	NaN	NaN	NaN	DEHA0F02464g DEHA0F02486g	NaN	NaN	NaN
166	orf19.6786	NaN	NaN	NaN	NaN	NaN	NaN	DEHA0F02959g DEHA0F02981g	NaN	NaN	NaN
167	CCR4	NaN	NaN	NaN	CTRG_03151 CTRG_03152	CPAG_02057 CPAG_02058	LELG_00382 LELG_00383	DEHA0F04554g DEHA0F04576g	NaN	NaN	CLUG_01307 CLUG_01308
168	orf19.5356	NaN	NaN	NaN	NaN	NaN	NaN	DEHA0F07282g DEHA0F07304g	NaN	NaN	NaN
169	PHO113	NaN	NaN	NaN	NaN	NaN	NaN	DEHA0F08525g DEHA0F08547g DEHA0F08569g	PICST_46975 PICST_46121	NaN	NaN
170	PHO112	NaN	NaN	NaN	NaN	NaN	NaN	DEHA0F08591g DEHA0F08613g	NaN	NaN	NaN
171		NaN	NaN	NaN	NaN	NaN	NaN	DEHA0F12991g DEHA0F13013g	NaN	NaN	NaN
172	TPO4	NaN	NaN	NaN	NaN	NaN	NaN	DEHA0F15807g DEHA0F15829g	NaN	NaN	NaN
173	CDR1	NaN	NaN	NaN	NaN	CPAG_05103 CPAG_05104	LELG_02875 LELG_02876	DEHA0F17820g DEHA0F17842g	NaN	NaN	NaN
174	IFE2	NaN	NaN	NaN	NaN	NaN	NaN	DEHA0F18337g DEHA0F18359g	PICST_33784 PICST_74116 ^	NaN	NaN
175		NaN	NaN	NaN	NaN	NaN	NaN	DEHA0F22264g DEHA0F22286g	NaN	NaN	NaN
176		NaN	NaN	NaN	NaN	NaN	NaN	DEHA0F29117g DEHA0F29139g	NaN	NaN	NaN
177		NaN	NaN	NaN	NaN	NaN	NaN	DEHA0F29161g DEHA0F29183g	NaN	NaN	NaN
178	orf19.265	NaN	NaN	NaN	NaN	NaN	NaN	DEHA0G02112g DEHA0G02178g	NaN	NaN	NaN
179	orf19.1617	NaN	NaN	NaN	NaN	NaN	NaN	DEHA0G02640g DEHA0G02662g	NaN	NaN	NaN
180	orf19.4633	NaN	NaN	NaN	NaN	NaN	NaN	DEHA0G03146g DEHA0G03168g	PICST_52102 PICST_80053	NaN	NaN
181	orf19.4634	NaN	NaN	NaN	NaN	NaN	NaN	DEHA0G03190g DEHA0G03212g	NaN	NaN	NaN
182		orf19.119 orf19.120	CAWG_05248 CAWG_05249	Cd36_61230 Cd36_61240	CTRG_02976 CTRG_02977	CPAG_03715 CPAG_03716	LELG_04623 LELG_04624	DEHA0G06017g DEHA0G06028g	NaN	PGUG_02926 PGUG_02927	CLUG_01580 CLUG_01581
183		NaN	NaN	NaN	NaN	NaN	NaN	DEHA0G07117g DEHA0G07139g	PICST_54022 PICST_55800	NaN	NaN
184	CDR4	NaN	NaN	NaN	NaN	NaN	NaN	DEHA0G15917g DEHA0G15939g	NaN	NaN	NaN
185	orf19.1301	NaN	NaN	NaN	NaN	NaN	NaN	DEHA0G18293g DEHA0G18359g	NaN	NaN	NaN
186	orf19.2686	NaN	NaN	NaN	NaN	CPAG_03999 CPAG_04000	NaN	DEHA0G20185g DEHA0G20207g	NaN	NaN	NaN
187		NaN	NaN	NaN	NaN	NaN	NaN	DEHA0G20625g DEHA0G20647g	NaN	NaN	NaN
188	orf19.7209	NaN	NaN	NaN	NaN	CPAG_04239 CPAG_04240	NaN	NaN	NaN	NaN	NaN
189	LYS142	NaN	NaN	NaN	NaN	CPAG_04296 CPAG_04297	NaN	NaN	NaN	NaN	NaN
190	CBP1	NaN	NaN	NaN	NaN	CPAG_04339 CPAG_04340	NaN	NaN	NaN	NaN	NaN
191		NaN	NaN	NaN	NaN	CPAG_00231 CPAG_00232	NaN	NaN	NaN	NaN	NaN
192	orf19.6443	NaN	NaN	NaN	NaN	CPAG_04196 CPAG_04197	NaN	NaN	NaN	NaN	NaN
193		NaN	NaN	NaN	NaN	CPAG_01578 CPAG_01579 CPAG_01580	NaN	NaN	NaN	NaN	NaN
194	PST2 PST1	NaN	NaN	NaN	NaN	cpar391 CPAG_01626	NaN	NaN	PICST_31495 PICST_44845	NaN	NaN
195		orf19.5688 orf19.5686	CAWG_04405 CAWG_04406	Cd36_50130 Cd36_50140	CTRG_05233 CTRG_05231 *	CPAG_03805 CPAG_03806	LELG_03911 LELG_03912	NaN	NaN	NaN	NaN
196	POX1-3	NaN	NaN	NaN	NaN	CPAG_04948* CPAG_00225 CPAG_00226	NaN	NaN	NaN	NaN	CLUG_00696 CLUG_00697
197	orf19.6755	NaN	NaN	NaN	NaN	CPAG_00227 CPAG_00228	NaN	NaN	NaN	NaN	NaN
198	orf19.5763	NaN	NaN	NaN	NaN	CPAG_00386 CPAG_00387	NaN	NaN	NaN	NaN	NaN
199	DAL9	NaN	NaN	NaN	NaN	CPAG_01436 CPAG_01437	NaN	NaN	NaN	NaN	NaN
200	WH11	NaN	NaN	NaN	NaN	CPAG_02115 CPAG_02116	NaN	NaN	NaN	NaN	NaN
201	HGT1	NaN	NaN	NaN	NaN	CPAG_00930 CPAG_00931 CPAG_00932 CPAG_00933	LELG_01673 LELG_01674 LELG_01675	NaN	NaN	PGUG_05859 PGUG_05860	NaN
202	HGT10	NaN	NaN	NaN	NaN	CPAG_01380 CPAG_01381	LELG_04949 LELG_04950	NaN	NaN	NaN	NaN
203	orf19.5826	NaN	NaN	NaN	NaN	CPAG_04493 CPAG_04494	NaN	NaN	NaN	NaN	CLUG_03184 CLUG_03185
204	orf19.2072	NaN	NaN	NaN	NaN	CPAG_04569 CPAG_04570	NaN	NaN	NaN	NaN	NaN
205	BMT6 BMT4	NaN	NaN	NaN	NaN	CPAG_00419 CPAG_00420	LELG_04837 LELG_04838	NaN	PICST_31367 PICST_45145	NaN	NaN
206	orf19.7283	NaN	NaN	NaN	NaN	cpar1524 CPAG_03020	LELG_05337 LELG_05338	NaN	NaN	NaN	NaN
207		NaN	NaN	NaN	NaN	cpar1585 CPAG_01819	NaN	NaN	NaN	NaN	NaN
208		NaN	NaN	NaN	NaN	CPAG_00267 CPAG_00268	NaN	NaN	NaN	NaN	NaN
209		NaN	NaN	NaN	NaN	CPAG_00192 cpar1849	NaN	NaN	NaN	NaN	NaN
210		NaN	NaN	NaN	NaN	CPAG_03191 CPAG_03192	NaN	NaN	NaN	NaN	NaN
211	orf19.199	NaN	NaN	NaN	NaN	CPAG_00362 CPAG_00363	NaN	NaN	NaN	NaN	NaN
212	orf19.6681	NaN	NaN	NaN	NaN	cpar2036 CPAG_00351 CPAG_00352 CPAG_00353	NaN	NaN	NaN	PGUG_00878 PGUG_00879 PGUG_00880	NaN
213	CTA4	NaN	NaN	NaN	NaN	CPAG_05101 CPAG_05102	NaN	NaN	NaN	NaN	NaN
214	orf19.1394	NaN	NaN	NaN	NaN	CPAG_05180 CPAG_05181	NaN	NaN	PICST_36010 PICST_31629	NaN	NaN
215		NaN	NaN	NaN	NaN	CPAG_01188 CPAG_01189	NaN	NaN	NaN	NaN	NaN
216		NaN	NaN	NaN	NaN	CPAG_01903 CPAG_01904 CPAG_01905	NaN	NaN	NaN	NaN	NaN
217	MLT1	NaN	NaN	NaN	NaN	CPAG_01921 CPAG_01922	NaN	NaN	NaN	NaN	NaN
218	orf19.851	NaN	NaN	NaN	NaN	CPAG_01953 CPAG_01954 CPAG_01955	NaN	NaN	NaN	NaN	NaN
219		orf19.3932 orf19.3932.1	NaN	Cd36_54110 Cd36_54120	NaN	cpar1162 CPAG_02011 CPAG_02012	NaN	NaN	NaN	NaN	NaN
220		NaN	NaN	NaN	NaN	CPAG_03402 CPAG_03403 CPAG_03404 CPAG_03405	NaN	NaN	NaN	NaN	NaN
221		NaN	NaN	NaN	NaN	CPAG_03062 CPAG_03063	NaN	NaN	NaN	NaN	NaN
222	orf19.1239	NaN	NaN	NaN	NaN	CPAG_05297 CPAG_05298	NaN	NaN	NaN	NaN	NaN
223		NaN	NaN	NaN	NaN	CPAG_05326 CPAG_05328	NaN	NaN	NaN	NaN	NaN
224	ZCF13 ZCF14	orf19.2646 orf19.2647 ^	CAWG_04709 CAWG_04708 ^	Cd36_53120 Cd36_53110 ^	CTRG_02695 CTRG_02696 ^	CPAG_05403 CPAG_05404	LELG_03813 LELG_03811 (INS)	DEHA0E13838g DEHA0E13816g ^	PICST_56968 PICST_88209 ^	PGUG_03337 PGUG_03338 ^	NaN
225	orf19.1964	NaN	NaN	NaN	NaN	CPAG_05424 CPAG_05425	NaN	NaN	NaN	NaN	NaN
226	orf19.7056	NaN	NaN	NaN	NaN	CPAG_03900 CPAG_03901	LELG_05497 LELG_05498 LELG_05499	NaN	NaN	NaN	NaN
227		NaN	NaN	NaN	NaN	CPAG_03917 CPAG_03918 CPAG_03919 CPAG_03920 CPAG_03921	NaN	NaN	NaN	NaN	NaN
228	CIP1	NaN	NaN	NaN	NaN	CPAG_03932 CPAG_03933	NaN	NaN	PICST_32442 PICST_32443 PICST_60459 PICST_32445 PICST_60535	NaN	NaN
229	FGR2	NaN	NaN	NaN	NaN	CPAG_03935 CPAG_03936	LELG_05520 LELG_05521	NaN	PICST_32433 PICST_36445	NaN	NaN
230	PRC2	NaN	NaN	NaN	NaN	CPAG_00838 CPAG_00839	LELG_04484 LELG_04485	NaN	NaN	NaN	NaN
231		NaN	NaN	NaN	NaN	CPAG_01749 CPAG_01750	NaN	NaN	NaN	NaN	NaN
232		NaN	NaN	NaN	NaN	CPAG_01799 CPAG_01800 cpar3411	NaN	NaN	NaN	NaN	NaN
233		NaN	NaN	NaN	NaN	CPAG_01632 CPAG_01633	NaN	NaN	NaN	NaN	NaN
234	TPO2 FLU1	NaN	NaN	NaN	NaN	CPAG_01638 CPAG_01639 CPAG_01640 CPAG_01641 CPAG_01642	LELG_05569 LELG_05568 LELG_05567	NaN	NaN	NaN	NaN
235		NaN	NaN	NaN	NaN	CPAG_02331 CPAG_02332	NaN	NaN	NaN	NaN	NaN
236		NaN	NaN	NaN	NaN	CPAG_02359 CPAG_02360	NaN	NaN	NaN	NaN	NaN
237	SIT1	NaN	NaN	NaN	NaN	CPAG_02454 CPAG_02455	NaN	NaN	NaN	NaN	NaN
238		NaN	NaN	NaN	NaN	cpar3852 CPAG_02491	NaN	NaN	NaN	NaN	NaN
239	IFC1	NaN	NaN	NaN	NaN	CPAG_04368 CPAG_04369 CPAG_04370	NaN	NaN	NaN	PGUG_03614 PGUG_03615	NaN
240	orf19.5879	NaN	NaN	NaN	NaN	CPAG_04378 CPAG_04379 CPAG_04380	NaN	NaN	NaN	NaN	NaN
241	ALK8	NaN	NaN	NaN	NaN	CPAG_05481 CPAG_05482	NaN	NaN	NaN	NaN	NaN
242	orf19.5282	NaN	NaN	NaN	NaN	CPAG_05544 CPAG_05545	NaN	NaN	NaN	NaN	NaN
243	DAL7	NaN	NaN	NaN	NaN	CPAG_05549 CPAG_05550	NaN	NaN	NaN	NaN	NaN
244	FDH1	NaN	NaN	NaN	NaN	CPAG_05556 CPAG_05557	NaN	NaN	NaN	NaN	NaN
245		NaN	NaN	NaN	NaN	CPAG_05583 CPAG_05584	LELG_03451 LELG_03452	NaN	PICST_47700 PICST_62621	PGUG_01978 PGUG_01979	CLUG_04781 CLUG_04782
246		NaN	NaN	NaN	NaN	cpar4146 cpar4147 cpar4148	NaN	NaN	NaN	NaN	NaN
247	orf19.7077	NaN	NaN	NaN	NaN	CPAG_00389 CPAG_00390	NaN	NaN	NaN	NaN	NaN
248		NaN	NaN	NaN	NaN	CPAG_00391 CPAG_00392	NaN	NaN	NaN	NaN	NaN
249	FAA2	NaN	NaN	NaN	NaN	CPAG_02878 CPAG_02879	NaN	NaN	NaN	NaN	NaN
250		NaN	NaN	NaN	NaN	CPAG_01176 CPAG_01177	NaN	NaN	NaN	NaN	NaN
251	orf19.5266	NaN	NaN	NaN	NaN	CPAG_03274 CPAG_03275	NaN	NaN	NaN	NaN	NaN
252	SAP8	NaN	NaN	NaN	NaN	CPAG_02615 CPAG_02616	NaN	NaN	NaN	NaN	NaN
253		NaN	NaN	NaN	NaN	cpar4732 cpar4733	NaN	NaN	NaN	NaN	NaN
254	FAA21	NaN	NaN	NaN	NaN	CPAG_02625 CPAG_02626 CPAG_02627	LELG_02105 LELG_02106	NaN	NaN	NaN	NaN
255		NaN	NaN	NaN	NaN	CPAG_02689 CPAG_02690	NaN	NaN	NaN	NaN	NaN
256	DIP5 PUT4	orf19.2942 orf19.2945 ^	CAWG_01128 CAWG_01126	Cd36_02390 Cd36_02400 ^	NaN	CPAG_04909 CPAG_04910 cpar4890 CPAG_04913	LELG_01596 LELG_05195	DEHA0C08679g DEHA0C08745g	PICST_82860 PICST_57189 ^	PGUG_04134 PGUG_04135 ^	CLUG_04120 CLUG_04119 CLUG_04118 ^
257	GPT1	NaN	NaN	NaN	NaN	CPAG_05046 CPAG_05047	NaN	NaN	NaN	NaN	NaN
258	orf19.3232	NaN	NaN	NaN	NaN	CPAG_01310 CPAG_01311 CPAG_01312 CPAG_01313	NaN	NaN	NaN	NaN	NaN
259		NaN	NaN	NaN	NaN	CPAG_02972 CPAG_02973	LELG_00150 LELG_00151	NaN	NaN	NaN	NaN
260		NaN	NaN	NaN	NaN	CPAG_03785 CPAG_03787	NaN	NaN	NaN	NaN	NaN
261	OPT5	NaN	NaN	NaN	NaN	CPAG_01142 CPAG_01143 CPAG_01144	NaN	NaN	NaN	NaN	NaN
262	orf19.3051	NaN	NaN	NaN	NaN	CPAG_00926 CPAG_00927	NaN	NaN	NaN	NaN	NaN
263		NaN	NaN	NaN	NaN	CPAG_02536 CPAG_02537	NaN	NaN	NaN	NaN	NaN
264	GAP1	NaN	NaN	NaN	NaN	CPAG_02546 CPAG_02548	NaN	NaN	NaN	NaN	CLUG_00762 CLUG_00763
265	LIP4	NaN	NaN	NaN	NaN	CPAG_04676 CPAG_04677	NaN	NaN	NaN	NaN	NaN
266		NaN	NaN	NaN	NaN	CPAG_04721 CPAG_04722	NaN	NaN	NaN	NaN	NaN
267		NaN	NaN	NaN	NaN	CPAG_04728 CPAG_04729	NaN	NaN	NaN	NaN	NaN
268		NaN	NaN	NaN	NaN	CPAG_04800 CPAG_04801 CPAG_04802	NaN	NaN	NaN	NaN	NaN
269	orf19.5720	NaN	NaN	NaN	NaN	NaN	LELG_00148 LELG_00149	NaN	NaN	NaN	NaN
270	DBP2	NaN	NaN	NaN	NaN	NaN	LELG_00212 LELG_00213	NaN	NaN	NaN	NaN
271	MDR1	NaN	NaN	NaN	NaN	NaN	LELG_00512 LELG_00513	NaN	NaN	NaN	NaN
272		NaN	NaN	NaN	NaN	NaN	LELG_00542 LELG_00543	NaN	NaN	NaN	NaN
273	EBP7	NaN	NaN	NaN	NaN	NaN	LELG_00723 LELG_00724 LELG_00725	NaN	NaN	NaN	NaN
274		NaN	NaN	NaN	NaN	NaN	LELG_00735 LELG_00736	NaN	NaN	NaN	NaN
275	ALD5	NaN	NaN	NaN	NaN	NaN	LELG_01092 LELG_01093	NaN	NaN	NaN	NaN
276	RHD1 BMT8	NaN	NaN	NaN	NaN	NaN	LELG_01124 LELG_01125 LELG_01126	NaN	NaN	PGUG_04974 PGUG_04975 ^	NaN
277	LPG20	NaN	NaN	NaN	NaN	NaN	LELG_01806 LELG_01807	NaN	NaN	NaN	NaN
278	GRP2	NaN	NaN	NaN	NaN	NaN	LELG_01901 LELG_01902 LELG_01903 LELG_01904	NaN	NaN	NaN	NaN
279	orf19.251	NaN	NaN	NaN	NaN	NaN	LELG_02042 LELG_02043 LELG_02044	NaN	NaN	NaN	NaN
280		NaN	NaN	NaN	NaN	NaN	LELG_02146 LELG_02147 LELG_02148 LELG_02149 LELG_02150	NaN	NaN	NaN	NaN
281	orf19.1709	NaN	NaN	NaN	NaN	NaN	LELG_02188 LELG_02189	NaN	NaN	NaN	NaN
282		NaN	NaN	NaN	NaN	NaN	LELG_02219 LELG_02220	NaN	NaN	NaN	NaN
283		NaN	NaN	NaN	NaN	NaN	LELG_02380 LELG_02381	NaN	NaN	NaN	NaN
284		NaN	NaN	NaN	NaN	NaN	LELG_02505 LELG_02506	NaN	NaN	NaN	NaN
285	orf19.7364	NaN	NaN	NaN	NaN	NaN	LELG_02776 LELG_02777	NaN	NaN	NaN	NaN
286	orf19.355	NaN	NaN	NaN	NaN	NaN	LELG_02802 LELG_02803	NaN	NaN	NaN	NaN
287	orf19.6627	NaN	NaN	NaN	NaN	NaN	LELG_03139 LELG_03140	NaN	NaN	NaN	NaN
288		NaN	NaN	NaN	NaN	NaN	LELG_03505 LELG_03506	NaN	NaN	NaN	NaN
289	BUL1	NaN	NaN	NaN	NaN	NaN	LELG_03515 LELG_03516	DEHA0C04136g DEHA0C04158g	PICST_67329 PICST_43597	NaN	NaN
290	FTR1 FTR2	NaN	NaN	NaN	NaN	NaN	LELG_03626 LELG_03627	NaN	NaN	NaN	NaN
291	orf19.3897	NaN	NaN	NaN	NaN	NaN	LELG_03878 LELG_03879	NaN	NaN	NaN	NaN
292	ALS9	NaN	NaN	NaN	NaN	NaN	LELG_04272 LELG_04273	NaN	NaN	NaN	NaN
293	orf19.2693	NaN	NaN	NaN	NaN	NaN	LELG_04375 LELG_04376	NaN	NaN	NaN	NaN
294		NaN	NaN	NaN	NaN	NaN	LELG_04428 LELG_04429	NaN	NaN	NaN	NaN
295		NaN	NaN	NaN	NaN	NaN	LELG_04661 LELG_04662	NaN	NaN	NaN	NaN
296		NaN	NaN	NaN	NaN	NaN	LELG_04735 LELG_04736 LELG_04737	NaN	NaN	PGUG_05481 PGUG_05482 PGUG_05483 PGUG_05484	NaN
297	orf19.6691	NaN	NaN	NaN	NaN	NaN	LELG_05135 LELG_05136	NaN	NaN	NaN	NaN
298		orf19.5169 orf19.6557 ^	CAWG_05621 CAWG_05518	NaN	CTRG_04984 CTRG_04986 (INS)	CPAG_03480 CPAG_03481 CPAG_03482 CPAG_03483	LELG_05155 LELG_05156 LELG_05157	NaN	PICST_48268 PICST_33055	NaN	NaN
299	TRX1	NaN	NaN	NaN	NaN	NaN	LELG_05250 LELG_05251	NaN	NaN	NaN	NaN
300	orf19.7306	NaN	NaN	NaN	NaN	NaN	LELG_05379 LELG_05380	NaN	NaN	NaN	NaN
301		NaN	NaN	NaN	NaN	NaN	LELG_05382 LELG_05383	NaN	NaN	NaN	NaN
302	POL93	NaN	NaN	NaN	NaN	NaN	LELG_05427 LELG_05428	NaN	NaN	NaN	NaN
303		NaN	NaN	NaN	NaN	NaN	LELG_05538 LELG_05539	NaN	NaN	NaN	NaN
304	orf19.7149	NaN	NaN	NaN	NaN	NaN	LELG_05570 LELG_05571	NaN	NaN	NaN	NaN
305		NaN	NaN	NaN	NaN	NaN	LELG_05792 LELG_05793	NaN	NaN	NaN	NaN
306		NaN	NaN	NaN	CTRG_00077 CTRG_00078	NaN	NaN	NaN	NaN	NaN	NaN
307	PGA10	NaN	NaN	NaN	CTRG_00098 CTRG_00099	NaN	NaN	NaN	NaN	NaN	NaN
308		NaN	NaN	NaN	CTRG_00295 CTRG_00296 CTRG_00297 CTRG_00298	NaN	NaN	NaN	NaN	NaN	NaN
309		NaN	NaN	NaN	CTRG_00560 CTRG_00561	NaN	NaN	NaN	NaN	NaN	NaN
310	orf19.2397	NaN	NaN	NaN	CTRG_00772 CTRG_00773	NaN	NaN	NaN	NaN	NaN	NaN
311	orf19.2847.1	NaN	NaN	NaN	CTRG_00810 CTRG_00811	NaN	NaN	NaN	NaN	NaN	NaN
312		NaN	NaN	NaN	CTRG_00813 CTRG_00814 CTRG_00815	NaN	NaN	NaN	NaN	NaN	NaN
313		NaN	NaN	NaN	CTRG_00876 CTRG_00877	NaN	NaN	NaN	NaN	NaN	NaN
314	BMT5	NaN	NaN	NaN	CTRG_01247 CTRG_01248	NaN	NaN	NaN	NaN	NaN	NaN
315		NaN	NaN	NaN	CTRG_01259 CTRG_01260	NaN	NaN	NaN	NaN	NaN	NaN
316	BIO32	NaN	NaN	NaN	CTRG_01469 CTRG_01470	NaN	NaN	NaN	NaN	NaN	NaN
317	orf19.6869	NaN	NaN	NaN	CTRG_01542 CTRG_01543	NaN	NaN	NaN	NaN	NaN	NaN
318	SMF12	NaN	NaN	NaN	CTRG_01741 CTRG_01742	NaN	NaN	NaN	NaN	NaN	NaN
319	ARE2	NaN	NaN	NaN	CTRG_01764 CTRG_01765	NaN	NaN	NaN	NaN	NaN	NaN
320	orf19.1348	NaN	NaN	NaN	CTRG_01825 CTRG_01826	NaN	NaN	NaN	NaN	NaN	NaN
321	orf19.1349	NaN	NaN	NaN	CTRG_01828 CTRG_01829 CTRG_01830 CTRG_01831	NaN	NaN	NaN	NaN	NaN	NaN
322		NaN	NaN	NaN	CTRG_01848 CTRG_01849	NaN	NaN	NaN	NaN	NaN	NaN
323		NaN	NaN	NaN	CTRG_01903 CTRG_01904	NaN	NaN	NaN	NaN	NaN	NaN
324		NaN	NaN	NaN	CTRG_01963 CTRG_01964	NaN	NaN	NaN	NaN	NaN	NaN
325		NaN	NaN	NaN	CTRG_02075 CTRG_02076	NaN	NaN	NaN	NaN	NaN	NaN
326		NaN	NaN	NaN	CTRG_02157 CTRG_02158 CTRG_02159	NaN	NaN	NaN	NaN	NaN	NaN
327	ALS6 ALS7	NaN	NaN	NaN	CTRG_02228 CTRG_02229	CPAG_05054 CPAG_05056 ^	NaN	NaN	NaN	NaN	NaN
328		NaN	NaN	NaN	CTRG_02285 CTRG_02286	NaN	NaN	NaN	NaN	NaN	NaN
329		NaN	NaN	NaN	CTRG_02305 CTRG_02306	NaN	NaN	NaN	NaN	NaN	NaN
330		NaN	NaN	NaN	CTRG_02463 CTRG_02464 CTRG_02465	NaN	NaN	NaN	NaN	NaN	NaN
331	orf19.278	NaN	NaN	NaN	CTRG_02558 CTRG_02559	NaN	NaN	NaN	NaN	NaN	NaN
332	YHB5 YHB1	orf19.3710 orf19.3707 ^	CAWG_02076 CAWG_02074	Cd36_33470 Cd36_33450 (INS)	CTRG_02658 CTRG_02659 CTRG_02660	NaN	NaN	NaN	NaN	NaN	NaN
333		NaN	NaN	NaN	CTRG_02669 CTRG_02670	NaN	NaN	NaN	NaN	NaN	NaN
334		NaN	NaN	NaN	CTRG_02710 CTRG_02711	NaN	NaN	NaN	NaN	NaN	NaN
335	NOG2	NaN	NaN	NaN	CTRG_02726 CTRG_02727	NaN	NaN	NaN	NaN	NaN	NaN
336	orf19.3499	NaN	NaN	NaN	CTRG_02903 CTRG_02904	NaN	NaN	NaN	NaN	NaN	NaN
337		NaN	NaN	NaN	CTRG_02925 CTRG_02926	NaN	NaN	NaN	NaN	NaN	NaN
338		NaN	NaN	NaN	CTRG_02961 CTRG_02962	NaN	NaN	NaN	NaN	NaN	NaN
339		NaN	NaN	NaN	CTRG_02968 CTRG_02969	NaN	NaN	NaN	NaN	NaN	NaN
340		NaN	NaN	NaN	CTRG_03114 CTRG_03115	NaN	NaN	NaN	NaN	NaN	NaN
341	orf19.4880	NaN	NaN	NaN	CTRG_03307 CTRG_03308 CTRG_03309	NaN	NaN	NaN	NaN	NaN	NaN
342		NaN	NaN	NaN	CTRG_03321 CTRG_03322	NaN	NaN	NaN	NaN	NaN	NaN
343		NaN	NaN	NaN	CTRG_03574 CTRG_03575	NaN	NaN	NaN	NaN	NaN	NaN
344	orf19.4963	NaN	NaN	NaN	CTRG_03613 CTRG_03614	NaN	NaN	NaN	NaN	NaN	NaN
345		NaN	NaN	NaN	CTRG_03787 CTRG_03788 CTRG_03789	NaN	NaN	NaN	NaN	NaN	NaN
346		NaN	NaN	NaN	CTRG_03912 CTRG_03913	NaN	NaN	NaN	NaN	NaN	NaN
347		orf19.3840 orf19.3841 ^	CAWG_03364 CAWG_03365 ^	Cd36_44170 Cd36_44160 ^	CTRG_03948 CTRG_03949	NaN	NaN	DEHA0D13706g DEHA0D13684g ^	NaN	PGUG_04818 PGUG_04819 ^	CLUG_01395 CLUG_01394 ^
348	PBR1	NaN	NaN	NaN	CTRG_04251 CTRG_04252	NaN	NaN	NaN	NaN	NaN	NaN
349		orf19.6277 orf19.177 *	CAWG_00778 CAWG_00779 *	Cd36_05920 Cd36_05910 ^	CTRG_04258 CTRG_04259	CPAG_01820 CPAG_01816 (INS)	LELG_00506 LELG_00505 ^	NaN	PICST_30324 PICST_42694	PGUG_04439 PGUG_04438	CLUG_03548 CLUG_03547 ^
350		NaN	NaN	NaN	CTRG_04263 CTRG_04264	NaN	NaN	NaN	NaN	NaN	NaN
351	ASM3	NaN	NaN	NaN	CTRG_04358 CTRG_04359	NaN	NaN	NaN	NaN	NaN	CLUG_00489 CLUG_00490
352	orf19.3309	NaN	NaN	NaN	CTRG_04422 CTRG_04423	NaN	NaN	NaN	NaN	NaN	NaN
353	orf19.781	NaN	NaN	NaN	CTRG_04693 CTRG_04694	NaN	NaN	NaN	NaN	NaN	NaN
354		NaN	NaN	NaN	CTRG_04745 CTRG_04746 CTRG_04747	NaN	NaN	NaN	NaN	NaN	NaN
355	orf19.2484	NaN	NaN	NaN	CTRG_04813 CTRG_04814	NaN	NaN	NaN	NaN	NaN	NaN
356		NaN	NaN	NaN	CTRG_04826 CTRG_04827	NaN	NaN	NaN	NaN	NaN	NaN
357		NaN	NaN	NaN	CTRG_04904 CTRG_04905	NaN	NaN	NaN	NaN	NaN	NaN
358	PGA28	NaN	NaN	NaN	CTRG_04968 CTRG_04969	NaN	NaN	NaN	NaN	NaN	NaN
359		NaN	NaN	NaN	CTRG_04988 CTRG_04989	NaN	NaN	NaN	NaN	NaN	NaN
360	orf19.1963	NaN	NaN	NaN	CTRG_05360 CTRG_05361	NaN	NaN	NaN	NaN	NaN	NaN
361	orf19.4337	NaN	NaN	NaN	CTRG_05559 CTRG_05560	NaN	NaN	NaN	NaN	NaN	NaN
362	UBI4	NaN	NaN	NaN	CTRG_05622 CTRG_05623	NaN	NaN	NaN	NaN	NaN	NaN
363	BMT1	NaN	NaN	NaN	CTRG_05629 CTRG_05630 CTRG_05631	NaN	NaN	NaN	NaN	NaN	NaN
364		NaN	NaN	NaN	CTRG_05650 CTRG_05651	NaN	NaN	NaN	NaN	NaN	NaN
365	orf19.6809	NaN	NaN	NaN	CTRG_05671 CTRG_05672 CTRG_05673 CTRG_05674	NaN	NaN	NaN	NaN	NaN	NaN
366	orf19.7330	NaN	NaN	NaN	CTRG_05918 CTRG_05919	NaN	NaN	NaN	NaN	NaN	NaN
367	MNN1	NaN	NaN	NaN	CTRG_05996 CTRG_05997 CTRG_05998	NaN	NaN	NaN	NaN	NaN	NaN
368		NaN	NaN	NaN	CTRG_06051 CTRG_06052 CTRG_06053 CTRG_06054	NaN	NaN	NaN	NaN	NaN	NaN
369		NaN	NaN	NaN	CTRG_06056 CTRG_06057	NaN	NaN	NaN	NaN	NaN	NaN
370	PTR2	NaN	NaN	NaN	CTRG_06212 CTRG_06213	NaN	NaN	NaN	PICST_66905 PICST_70645	NaN	NaN
371		NaN	NaN	NaN	CTRG_06246 CTRG_06247	NaN	NaN	NaN	NaN	NaN	NaN
372		NaN	NaN	NaN	CTRG_06249 CTRG_06250	NaN	NaN	NaN	NaN	NaN	NaN
373		NaN	NaN	NaN	NaN	NaN	NaN	NaN	NaN	PGUG_00011 PGUG_00012	NaN
374	orf19.5614	NaN	NaN	NaN	NaN	NaN	NaN	NaN	NaN	PGUG_00082 PGUG_00083 PGUG_00084	NaN
375		NaN	NaN	NaN	NaN	NaN	NaN	NaN	NaN	PGUG_00269 PGUG_00270	NaN
376	orf19.6224	NaN	NaN	NaN	NaN	NaN	NaN	NaN	NaN	PGUG_00527 PGUG_00528	NaN
377		NaN	NaN	NaN	NaN	NaN	NaN	NaN	NaN	PGUG_00932 PGUG_00933	NaN
378		NaN	NaN	NaN	NaN	NaN	NaN	NaN	NaN	PGUG_01204 PGUG_01205	NaN
379		NaN	NaN	NaN	NaN	NaN	NaN	NaN	NaN	PGUG_01210 PGUG_01211	NaN
380		NaN	NaN	NaN	NaN	NaN	NaN	NaN	NaN	PGUG_01221 PGUG_01222	NaN
381	MAL31	NaN	NaN	NaN	NaN	NaN	NaN	NaN	NaN	PGUG_01640 PGUG_01641 PGUG_01642	NaN
382		NaN	NaN	NaN	NaN	NaN	NaN	NaN	NaN	PGUG_01739 PGUG_01740	NaN
383		NaN	NaN	NaN	NaN	NaN	NaN	NaN	NaN	PGUG_01940 PGUG_01941	NaN
384	orf19.7437	NaN	NaN	NaN	NaN	NaN	NaN	NaN	NaN	PGUG_02235 PGUG_02236	NaN
385		NaN	NaN	NaN	NaN	NaN	NaN	NaN	NaN	PGUG_02285 PGUG_02286	NaN
386		NaN	NaN	NaN	NaN	NaN	NaN	NaN	NaN	PGUG_02287 PGUG_02288	NaN
387	orf19.6976	NaN	NaN	NaN	NaN	NaN	NaN	NaN	NaN	PGUG_02368 PGUG_02369	NaN
388		NaN	NaN	NaN	NaN	NaN	NaN	NaN	NaN	PGUG_02700 PGUG_02701	NaN
389	orf19.2898	NaN	NaN	NaN	NaN	NaN	NaN	NaN	NaN	PGUG_02792 PGUG_02793	NaN
390	CTF1	NaN	NaN	NaN	NaN	NaN	NaN	DEHA0B03960g DEHA0B03982g ^	NaN	PGUG_03166 PGUG_03167	NaN
391	orf19.3767	NaN	NaN	NaN	NaN	NaN	NaN	NaN	NaN	PGUG_03235 PGUG_03236	NaN
392		NaN	NaN	NaN	NaN	NaN	NaN	NaN	NaN	PGUG_03277 PGUG_03278	NaN
393	AYR1	NaN	NaN	NaN	NaN	NaN	NaN	NaN	NaN	PGUG_03456 PGUG_03457	NaN
394	orf19.633	NaN	NaN	NaN	NaN	NaN	NaN	NaN	NaN	PGUG_03890 PGUG_03891	NaN
395	SAP3	NaN	NaN	NaN	NaN	NaN	NaN	NaN	NaN	PGUG_03957 PGUG_03958 PGUG_03959	NaN
396	orf19.5078	NaN	NaN	NaN	NaN	NaN	NaN	NaN	NaN	PGUG_04433 PGUG_04434	NaN
397		NaN	NaN	NaN	NaN	NaN	NaN	NaN	NaN	PGUG_04490 PGUG_04491	NaN
398		NaN	NaN	NaN	NaN	NaN	NaN	NaN	NaN	PGUG_04588 PGUG_04589 PGUG_04590	NaN
399		NaN	NaN	NaN	NaN	NaN	NaN	NaN	NaN	PGUG_04844 PGUG_04845	NaN
400		NaN	NaN	NaN	NaN	NaN	NaN	NaN	NaN	PGUG_04972 PGUG_04973	NaN
401	orf19.4609	NaN	NaN	NaN	NaN	NaN	NaN	NaN	NaN	PGUG_05061 PGUG_05062	CLUG_05004 CLUG_05005
402		NaN	NaN	NaN	NaN	NaN	NaN	NaN	NaN	PGUG_05094 PGUG_05095	NaN
403	orf19.1580	NaN	NaN	NaN	NaN	NaN	NaN	NaN	NaN	PGUG_05142 PGUG_05143	NaN
404		NaN	NaN	NaN	NaN	NaN	NaN	NaN	NaN	PGUG_05193 PGUG_05194	NaN
405	orf19.6781	NaN	NaN	NaN	NaN	NaN	NaN	NaN	NaN	PGUG_05199 PGUG_05200 PGUG_05201	NaN
406	orf19.7199	NaN	NaN	NaN	NaN	NaN	NaN	NaN	NaN	PGUG_05235 PGUG_05236	NaN
407	orf19.3221	NaN	NaN	NaN	NaN	NaN	NaN	NaN	NaN	PGUG_05302 PGUG_05303	NaN
408		NaN	NaN	NaN	NaN	NaN	NaN	NaN	NaN	PGUG_05382 PGUG_05383	NaN
409		NaN	NaN	NaN	NaN	NaN	NaN	NaN	NaN	PGUG_05402 PGUG_05403	NaN
410		NaN	NaN	NaN	NaN	NaN	NaN	NaN	NaN	PGUG_05423 PGUG_05424	NaN
411		NaN	NaN	NaN	NaN	NaN	NaN	NaN	NaN	PGUG_05673 PGUG_05674	NaN
412	orf19.1167	NaN	NaN	NaN	NaN	NaN	NaN	NaN	PICST_39554 PICST_34605	PGUG_05833 PGUG_05834	NaN
413		NaN	NaN	NaN	NaN	NaN	NaN	NaN	NaN	PGUG_05897 PGUG_05898	NaN
414		NaN	NaN	NaN	NaN	NaN	NaN	NaN	NaN	PGUG_05901 PGUG_05902	NaN
415		NaN	NaN	NaN	NaN	NaN	NaN	NaN	PICST_27987 PICST_27988	NaN	NaN
416		NaN	NaN	NaN	NaN	NaN	NaN	NaN	PICST_28339 PICST_28340	NaN	NaN
417		NaN	NaN	NaN	NaN	NaN	NaN	NaN	PICST_28601 PICST_28602	NaN	NaN
418		NaN	NaN	NaN	NaN	NaN	NaN	NaN	PICST_34417 PICST_80185	NaN	NaN
419	HSP70	NaN	NaN	NaN	NaN	NaN	NaN	NaN	PICST_28758 PICST_80761	NaN	NaN
420		NaN	NaN	NaN	NaN	NaN	NaN	NaN	PICST_28970 PICST_28971	NaN	NaN
421		NaN	NaN	NaN	NaN	NaN	NaN	NaN	PICST_40211 PICST_29209	NaN	NaN
422		NaN	NaN	NaN	NaN	NaN	NaN	NaN	PICST_29268 PICST_29269	NaN	NaN
423		NaN	NaN	NaN	NaN	NaN	NaN	NaN	PICST_29289 PICST_29290	NaN	NaN
424	SEO1	NaN	NaN	NaN	NaN	NaN	NaN	NaN	PICST_29294 PICST_11143	NaN	NaN
425	orf19.320	NaN	NaN	NaN	NaN	NaN	NaN	NaN	PICST_29666 PICST_81469	NaN	NaN
426		NaN	NaN	NaN	NaN	NaN	NaN	NaN	PICST_66897 PICST_29712	NaN	NaN
427	PLB5	NaN	NaN	NaN	NaN	NaN	NaN	NaN	PICST_69971 PICST_87821	NaN	NaN
428	RHO1	NaN	NaN	NaN	NaN	NaN	NaN	NaN	PICST_30484 PICST_35392	NaN	NaN
429	PHO8	NaN	NaN	NaN	NaN	CPAG_02017 CPAG_02015 (INS)	LELG_00333 LELG_00331 (INS)	NaN	PICST_43722 PICST_82654	NaN	NaN
430		NaN	NaN	NaN	NaN	NaN	NaN	NaN	PICST_31085 PICST_31086	NaN	NaN
431		NaN	NaN	NaN	NaN	NaN	NaN	NaN	PICST_35725 PICST_43720	NaN	NaN
432		NaN	NaN	NaN	NaN	NaN	NaN	NaN	PICST_31130 PICST_31131 PICST_31132	NaN	NaN
433		NaN	NaN	NaN	NaN	NaN	NaN	NaN	PICST_59269 PICST_31239	NaN	NaN
434		NaN	NaN	NaN	NaN	NaN	NaN	NaN	PICST_44456 PICST_44614 PICST_31316	NaN	NaN
435	orf19.2671	NaN	NaN	NaN	NaN	NaN	NaN	NaN	PICST_31442 PICST_58800	NaN	NaN
436	orf19.2244	NaN	NaN	NaN	NaN	NaN	NaN	NaN	PICST_31498 PICST_59568	NaN	NaN
437		NaN	NaN	NaN	NaN	NaN	NaN	NaN	PICST_31744 PICST_31745	NaN	NaN
438		NaN	NaN	NaN	NaN	NaN	NaN	NaN	PICST_60062 PICST_47451	NaN	NaN
439		NaN	NaN	NaN	NaN	NaN	NaN	NaN	PICST_78175 PICST_31966	NaN	CLUG_01149 CLUG_01150
440		NaN	NaN	NaN	NaN	NaN	NaN	NaN	PICST_32277 PICST_32278	NaN	NaN
441	orf19.1340	NaN	NaN	NaN	NaN	NaN	NaN	NaN	PICST_32538 PICST_48294	NaN	NaN
442	PHO100	NaN	NaN	NaN	NaN	NaN	NaN	NaN	PICST_32593 PICST_47650	NaN	NaN
443	orf19.4779	NaN	NaN	NaN	NaN	NaN	NaN	NaN	PICST_32634 PICST_65867	NaN	NaN
444	ESS1	NaN	NaN	NaN	NaN	NaN	NaN	NaN	PICST_79040 PICST_32751	NaN	NaN
445	ECM22	orf19.2623 orf19.2624 ^	CAWG_02049 CAWG_02050 ^	Cd36_33150 Cd36_33160 ^	CTRG_03148 CTRG_03147 ^	NaN	LELG_03328 LELG_03327 ^	NaN	PICST_32968 PICST_84956	PGUG_01961 PGUG_01962 ^	NaN
446		NaN	NaN	NaN	NaN	NaN	NaN	NaN	PICST_61722 PICST_3402	NaN	NaN
447		NaN	NaN	NaN	NaN	NaN	NaN	NaN	PICST_33215 PICST_50059	NaN	NaN
448	HSP104	NaN	NaN	NaN	NaN	NaN	NaN	NaN	PICST_33333 PICST_85379	NaN	NaN
449		NaN	NaN	NaN	NaN	NaN	NaN	NaN	PICST_33382 PICST_33383	NaN	NaN
450		NaN	NaN	NaN	NaN	NaN	NaN	NaN	PICST_49558 PICST_63545	NaN	NaN
451		NaN	NaN	NaN	NaN	NaN	NaN	NaN	PICST_33386 PICST_33387	NaN	NaN
452	OPT1	NaN	NaN	NaN	NaN	NaN	NaN	NaN	PICST_63766 PICST_73580	NaN	NaN
453	SGE1	NaN	NaN	NaN	NaN	NaN	NaN	NaN	PICST_33428 PICST_33429	NaN	NaN
454		NaN	NaN	NaN	NaN	NaN	NaN	NaN	PICST_33703 PICST_68450	NaN	NaN
455	orf19.1117	NaN	NaN	NaN	NaN	NaN	NaN	NaN	PICST_33765 PICST_91526	NaN	NaN
456	CSA1	NaN	NaN	NaN	NaN	NaN	NaN	NaN	PICST_64387 PICST_50783	NaN	NaN
457		NaN	NaN	NaN	NaN	NaN	NaN	NaN	PICST_64492 PICST_50278	NaN	NaN
458		orf19.5225 orf19.5224	CAWG_00200 CAWG_00201	NaN	NaN	NaN	NaN	NaN	NaN	NaN	NaN
459		orf19.6307 orf19.6308 ^	CAWG_01818 CAWG_01819	NaN	NaN	NaN	NaN	NaN	NaN	NaN	NaN
460	FGR51	NaN	CAWG_04226 CAWG_04227 CAWG_04228	NaN	NaN	NaN	NaN	NaN	NaN	NaN	NaN
461	ADK1	NaN	CAWG_05175 CAWG_05176	NaN	NaN	NaN	NaN	NaN	NaN	NaN	NaN
462		orf19.3435 orf19.3434 ^	CAWG_05214 CAWG_05215	NaN	NaN	NaN	NaN	NaN	NaN	NaN	NaN
463	orf19.6350	NaN	NaN	Cd36_11890 Cd36_11900	NaN	NaN	NaN	NaN	NaN	NaN	NaN
464	SOD5 SOD4	orf19.2060 orf19.2062 *	CAWG_03847 CAWG_03845 *	Cd36_15610 Cd36_15620	NaN	NaN	NaN	NaN	NaN	NaN	NaN
465	CFL1 CFL2	orf19.1263 orf19.1264 ^	CAWG_03246 CAWG_03245 ^	Cd36_45400 Cd36_45410	NaN	NaN	NaN	NaN	NaN	NaN	NaN
466	HSP12	orf19.3160 orf19.4216 (INS)	CAWG_04593 CAWG_04595 (INS)	Cd36_51930 Cd36_51940	NaN	NaN	NaN	NaN	NaN	NaN	NaN
467		orf19.3908 orf19.3905 *	CAWG_04798 CAWG_04795 *	Cd36_53910 Cd36_53920	NaN	NaN	NaN	NaN	NaN	NaN	NaN
468		NaN	NaN	NaN	NaN	NaN	NaN	NaN	NaN	NaN	CLUG_01178 CLUG_01179
469		NaN	NaN	NaN	NaN	NaN	NaN	NaN	NaN	NaN	CLUG_01392 CLUG_01393
470	IMH3	NaN	NaN	NaN	NaN	NaN	NaN	NaN	NaN	NaN	CLUG_01619 CLUG_01620
471		NaN	NaN	NaN	NaN	NaN	NaN	NaN	NaN	NaN	CLUG_02184 CLUG_02185 CLUG_02186 CLUG_02187 CLUG_02188
472		NaN	NaN	NaN	NaN	NaN	NaN	NaN	NaN	NaN	CLUG_02190 CLUG_02191 CLUG_02192
473	GAL10 GAL102	orf19.3672 orf19.3674 (INS)	CAWG_01168 CAWG_01166 (INS)	Cd36_02000 Cd36_02020 (INS)	CTRG_04618 CTRG_04620 (INS)	CPAG_04856 CPAG_04858 (INS)	LELG_01648 LELG_01646 (INS)	DEHA0C02838g DEHA0C02684g (INS)	PICST_76750 PICST_43810 (INS)	PGUG_05863 PGUG_05865 (INS)	CLUG_02291 CLUG_02292
474	LIG1	NaN	NaN	NaN	NaN	NaN	NaN	NaN	NaN	NaN	CLUG_02324 CLUG_02325
475		NaN	NaN	NaN	NaN	NaN	NaN	NaN	NaN	NaN	CLUG_03198 CLUG_03199
476		NaN	NaN	NaN	NaN	NaN	NaN	NaN	NaN	NaN	CLUG_03215 CLUG_03216
477		NaN	NaN	NaN	NaN	NaN	NaN	NaN	NaN	NaN	CLUG_03227 CLUG_03228 CLUG_03229
478		NaN	NaN	NaN	NaN	NaN	NaN	NaN	NaN	NaN	CLUG_04864 CLUG_04865
479		NaN	NaN	NaN	NaN	NaN	NaN	NaN	NaN	NaN	CLUG_04896 CLUG_04897
480		NaN	NaN	NaN	NaN	NaN	NaN	NaN	NaN	NaN	CLUG_05007 CLUG_05008 CLUG_05009
481		NaN	NaN	NaN	NaN	NaN	NaN	NaN	NaN	NaN	CLUG_05061 CLUG_05062
482	orf19.2168	NaN	NaN	NaN	NaN	NaN	NaN	NaN	NaN	NaN	CLUG_05484 CLUG_05485
483	IFF6	NaN	NaN	NaN	NaN	NaN	NaN	NaN	NaN	NaN	CLUG_05606 CLUG_05607
484	orf19.5826	NaN	NaN	NaN	CTRG_01352 CTRG_01353	NaN	LELG_01072 LELG_01074 LELG_01075	NaN	NaN	NaN	NaN
485	orf19.5564	NaN	NaN	NaN	CTRG_02213 CTRG_02214	NaN	NaN	NaN	NaN	NaN	NaN
486	IFC3 IFC1	orf19.3749 orf19.3746	NaN	Cd36_27190 Cd36_27200	NaN	NaN	NaN	NaN	NaN	NaN	NaN
487	TPO4	NaN	NaN	NaN	NaN	NaN	NaN	NaN	NaN	PGUG_03837 PGUG_03838	NaN
488		NaN	NaN	NaN	NaN	NaN	NaN	NaN	NaN	PGUG_04873 PGUG_04874	NaN
489	orf19.6520	NaN	NaN	NaN	NaN	NaN	NaN	NaN	NaN	PGUG_05049 PGUG_05050	NaN
490	IFK2	NaN	NaN	NaN	NaN	NaN	NaN	NaN	NaN	PGUG_05519 PGUG_05520	NaN
491	PLB3	NaN	NaN	NaN	NaN	CPAG_04322 CPAG_04323	NaN	NaN	NaN	NaN	NaN
492	TUB1	NaN	NaN	NaN	NaN	cpar1151 CPAG_00170	NaN	NaN	NaN	NaN	NaN
493	ERG13	NaN	NaN	NaN	NaN	cpar1157 CPAG_00173	NaN	NaN	NaN	NaN	NaN
494		NaN	NaN	NaN	NaN	CPAG_00174 CPAG_00175	NaN	NaN	NaN	NaN	NaN
495	RBT5	NaN	NaN	NaN	NaN	CPAG_02386 CPAG_02387	NaN	NaN	NaN	NaN	NaN
496	RXP2 POX1-3	NaN	NaN	NaN	NaN	NaN	NaN	NaN	NaN	PGUG_00645 PGUG_00646	NaN
497	FPR6	NaN	NaN	NaN	NaN	NaN	NaN	DEHA0C16313g DEHA0C16335g DEHA0C16346g	PICST_35799 PICST_35800 PICST_31253	NaN	NaN
498	SAP1 SAP4	orf19.5714 orf19.5716	CAWG_05020 CAWG_05021	Cd36_63420 Cd36_63430	NaN	NaN	NaN	NaN	NaN	NaN	NaN
499	PLB1 PLB2	orf19.689 orf19.690	CAWG_05167 CAWG_05168	Cd36_62110 Cd36_62120	CTRG_02894 CTRG_02895 CTRG_02896 CTRG_02897	CPAG_00514 CPAG_00515 CPAG_00516 CPAG_00517	NaN	NaN	NaN	NaN	NaN
500	JEN1 JEN2	NaN	NaN	NaN	NaN	CPAG_04049 cpar3519	NaN	NaN	NaN	PGUG_03440 PGUG_03441	NaN
501		orf19.5278 orf19.5270 (INS)	CAWG_00252 CAWG_00246 (INS)	Cd36_11140 Cd36_11200 (INS)	CTRG_03459 CTRG_03453 (INS)	CPAG_03287 cpar4641 CPAG_03269	LELG_00435 LELG_00436	NaN	NaN	NaN	NaN

## Sheet: Additional File3b
Cluster	Standard name	Tandems in cluster	dN/dS
40	UBR1	Pstip28643 Pstip64920	1.3016
60		PGUG_00957 PGUG_00955 (INS) ^	1.192
85		DEHA0A05566g DEHA0A05588g	1.003
130		DEHA0C19140g DEHA0C19162g	1.252
137	TFS1	DEHA0D11704g DEHA0D11748g	1.359
139		DEHA0D13904g DEHA0D13926g DEHA0D13948g	1.091
164	orf19.2038	DEHA0F00803g DEHA0F00825g	2.32
224	ZCF13 ZCF14	Pstip56968 Pstip88209 ^	1.045
313		CTRG_00876 CTRG_00877	1.822
324		CTRG_01963 CTRG_01964	8.199
375		PGUG_00269 PGUG_00270	2.833
443	orf19.4779	Pstip32634 Pstip65867	2.0947
