# Supplementary material for: Analysis of gene evolution and metabolic pathways using the Candida Gene Order Browser
Source: BMC Genomics. 2010 May 10;11:290. doi: 10.1186/1471-2164-11-290 (PMC2880306; doi:10.1186/1471-2164-11-290)
Supplement: Additional file 5 — List of KEGG pathways and the corresponding genes that display evidence of clustering in each Candida species. Clusters have been assigned numbers (KC) so it is possible to locate a cluster present in one species that is absent in another. Clusters denoted with a TD infer that the cluster has arisen through tandem duplication. Clusters that are significantly better than randomized data are highlighted with purple shading. [file 1471-2164-11-290-S5.XLS]

## Sheet: Sheet1
orf19.1743 (ACS1) orf19.5323 (MDH1-3) (1) orf19.7466 (ACC1) orf19.7481 (MDH1) (2)	"Pstip78343 Pstip89873 (1) Pstip68238 Pstip90975 (3) Pstip31707 Pstip89386 (4) no Pstip40145 Pstip86747 (5) ok

## Sheet: Clustered KEGG pathways
Additional file 5: KEGG pathways and the corresponding genes that display evidence of clustering in each Candida species.
ko00010	Glycolysis / Gluconeogenesis	orf19.6739 orf19.6745 (TPI1) (KC1) orf19.6116 (GLK4) orf19.6127 (LPD1) (KC2)	Cd36_87350 Cd36_87400 (KC1) Cd36_33030 Cd36_33110 (KC2)	CTRG_05608 CTRG_05613 (KC1)	CPAG_01127 CPAG_01135 CPAG_01140 (KC1) CPAG_05150 CPAG_05153 (KC3) CPAG_00214 CPAG_00567 (KC4)	LELG_02940 LELG_02945 (KC1)		PICST_91072 PICST_91105 (KC1) PICST_68558 PICST_70563 PICST_87252 (KC5)		CLUG_00214 CLUG_00223 (KC6)
ko00020	Citrate cycle (TCA cycle)	orf19.6126 (KGD2) orf19.6127 (LPD1) (KC1)	Cd36_33030 Cd36_33050 (KC1) Cd36_43660 Cd36_43720 (KC2)	CTRG_03071 CTRG_03072 (KC1)	CPAG_02383 CPAG_04053 (KC2)	LELG_04434 LELG_04443 (KC2)	DEHA0C10065g DEHA0C10208g (KC2) (SUBSET of ko00620)	PICST_36951 PICST_68297 (KC1) PICST_68238 PICST_90975 (KC2)	PGUG_03757 PGUG_03763 (KC2) (SUBSET of ko00620)	CLUG_02542 CLUG_02548 (KC2) CLUG_01682 CLUG_01686 (KC3)
ko00030	Pentose phosphate pathway	orf19.4611 orf19.4618 (FBA1) (KC1)	Cd36_41650 Cd36_41710 (KC1)	CTRG_00211 CTRG_00218 (KC1)	CPAG_03151 CPAG_03157 (KC1)	LELG_04341 LELG_04348 (KC1) LELG_03215 LELG_03221 (KC2)	DEHA0D19327g DEHA0D19437g (KC1)	PICST_34307 PICST_85951 (KC1)	PGUG_05233 PGUG_05240 (KC1)
ko00051	Fructose and mannose metabolism	orf19.6178 (FBP1) orf19.6190 (SRB1) (KC1)	Cd36_87700 Cd36_87780 (KC1)		CPAG_01127 CPAG_01135 CPAG_01145 (KC1)	LELG_02940 LELG_02948 LELG_02957 (KC1)	DEHA0F01265g DEHA0F01309g (KC1) DEHA0B00561g DEHA0B00583g (KC2)	PICST_51462 PICST_74665 (KC1)	PGUG_03970 PGUG_03973 (KC1)	CLUG_02509 CLUG_02511 (KC1) CLUG_03198 CLUG_03199 (KC3) TD
ko00052	Galactose metabolism	orf19.3670 (GAL1) orf19.3672 (GAL10) orf19.3675 (GAL7) (KC1)	Cd36_01990 Cd36_02000 Cd36_02030 (KC1)	CTRG_04617 CTRG_04618 CTRG_04621 (KC1)	CPAG_04855 CPAG_04856 CPAG_04859 (KC1)	LELG_01645 LELG_01648 LELG_01649 (KC1)	DEHA0C02662g DEHA0C02838g DEHA0C02860g (KC1) DEHA0F28468g DEHA0F28490g (KC3)	PICST_57493 PICST_76750 PICST_82625 (KC1)	PGUG_05862 PGUG_05863 PGUG_05866 (KC1)	CLUG_02289 CLUG_02290 CLUG_02292 CLUG_02294 (KC1)
ko00061	Fatty acid biosynthesis						DEHA0E01144g DEHA0E01474g (KC1)
ko00071	Fatty acid metabolism				CPAG_02626 CPAG_02627 (KC1) TD				PGUG_02895 PGUG_02904 (KC2)
ko00190	Oxidative phosphorylation	orf19.1467 (COX13) orf19.1471 (COX4) orf19.1480 (KC1) orf19.1680 orf19.1682 (KC2) orf19.4490.2 (QCR8) orf19.4495 (NDH51) (KC3) orf19.4758 orf19.4759 (COX5) (KC4) orf19.5629 (QCR7) orf19.5713 (YMX6) (KC5) orf19.5886 (CUP5) orf19.5893 (RIP1) (KC6) orf19.637 (SDH2) orf19.645.1 (KC7) orf19.6531 (NUC2) orf19.6538 (KC8) orf19.364 orf19.5653 (KC9)* orf19.2871 (SDH12) orf19.2895 (VMA8) (KC11)*	Cd36_16440 Cd36_16480 Cd36_16550 (KC1) Cd36_81520 Cd36_81540 (KC2) Cd36_19150 Cd36_19190 (KC3) Cd36_08510 Cd36_08520 (KC4) Cd36_63395 Cd36_63450 Cd36_63580 (KC5) Cd36_84330 Cd36_84370 (KC6) Cd36_30410 Cd36_30500 (KC7) Cd36_71650 Cd36_71710 (KC8) Cd36_46090 Cd36_45890 (KC11)*	CTRG_01250 CTRG_01253 CTRG_01263 (KC1) CTRG_02148 CTRG_02150 (KC2) CTRG_01603 CTRG_01607 (KC3) CTRG_03244 CTRG_03245 (KC4) CTRG_02112 CTRG_02121 (KC5) CTRG_02304 CTRG_02310 (KC6) CTRG_00119 CTRG_00125 (KC9) CTRG_01562 CTRG_01568 (KC10) CTRG_03795 CTRG_03802 (KC11)	CPAG_01949 CPAG_01952 (KC1) CPAG_03543 CPAG_03545 (KC2) CPAG_02761 CPAG_02764 (KC3) CPAG_01702 CPAG_01082 (KC6) CPAG_04077 CPAG_04066 (KC9) CPAG_05361 CPAG_05366 (KC11) cpar2673 cpar2674 cpar2677 CPAG_00238 cpar2681 cpar2682 (KC12) CPAG_01366 CPAG_01372 (KC13)	LELG_00919 LELG_00922 LELG_00930 (KC1) LELG_02225 LELG_02227 (KC2) LELG_01960 LELG_01962 LELG_01975 (KC3) LELG_00319 LELG_00320 (KC4) LELG_02650 LELG_02655 (KC6) LELG_04289 LELG_04299 (KC9) LELG_05724 LELG_05728 (KC11) LELG_04963 LELG_04969 (KC13) LELG_02069 LELG_02077 (KC14)	DEHA0B04389g DEHA0B04557 DEHA0B04609g (KC1) DEHA0D16687g DEHA0D16731g (KC2) DEHA0F09141g DEHA0F09251g (KC3) DEHA0D03652g DEHA0D03740g (KC4) DEHA0F12683g DEHA0F12771g (KC6) DEHA0G20361g DEHA0G20581g (KC7) DEHA0F06138g DEHA0F06798g (KC9)* DEHA0E09471g DEHA0E09515g (KC11) DEHA0E20735g DEHA0E20911g (KC13) DEHA0F21978g DEHA0F22154g (KC15)	PICST_67314 PICST_88762 PICST_35527 (KC1) PICST_75615 PICST_76018 (KC2) PICST_31688 PICST_77955 (KC3) PICST_88630 PICST_77110 (KC4) PICST_39828 PICST_69588 (KC6) PICST_50416 PICST_66160 (KC7) PICST_71868 PICST_77492 (KC9)* PICST_66251 PICST_80851 (KC11) PICST_79236 PICST_73333 (KC18) PICST_66598 PICST_75355 (KC21) PICST_58102 PICST_83097 (KC22)	PGUG_03697 PGUG_03701 (KC1) PGUG_00563 PGUG_00565 (KC2) PGUG_01466 PGUG_01472* (KC3) PGUG_05111 PGUG_05115 (KC4) PGUG_00867 PGUG_00871 (KC6) PGUG_)1359 PGUG_01384 (KC9)* PGUG_05463 PGUG_05465 (KC11) PGUG_00316 PGUG_00320 (KC15) PGUG_02600 PGUG_02610 (KC17) PGUG_03432 PGUG_03438 (KC18) PGUG_04160 PGUG_04169 (KC19) PGUG_05917 PGUG_05918 PGUG_05919 (KC20)	CLUG_03087 CLUG_03097 (KC1) CLUG_01993 CLUG_01995 (KC2) CLUG_04005 CLUG_04016 (KC7) CLUG_00250 CLUG_00278 (KC9)* CLUG_00494 CLUG_00497 (KC11) CLUG_03938 CLUG_03945 (KC15) CLUG_04957 CLUG_04964 (KC18)
ko00230	Purine metabolism	orf19.2276 orf19.2287 (RPA12) (KC1) orf19.3100 orf19.3103 (KC2) orf19.3347 (RPB7) orf19.3349 (KC3) orf19.2796 orf19.4424 (PHO100) (KC4) orf19.3564 orf19.3575 (CDC19) (KC5) orf19.6314 (RPB8) orf19.6317 (ADE6) (KC6)	Cd36_21470 Cd36_21570 (KC1) Cd36_46530 Cd36_46550 (KC2) Cd36_01440 Cd36_01460 (KC3) Cd36_06940 Cd36_06980 (KC4) Cd36_19820 Cd36_19920 (KC5) Cd36_30110 Cd36_30150 (KC6)	CTRG_01727 CTRG_01737 (KC1) CTRG_04454 CTRG_04456 (KC3) CTRG_00524 CTRG_00528 (KC6) CTRG_05399 CTRG_05407 (KC7)	CPAG_05213 CPAG_05222 (KC1) CPAG_00865 CPAG_00867 (KC3) CPAG_05494 CPAG_05498 (KC6) CPAG_02633 CPAG_02639 CPAG_02641 (KC8) CPAG_01964 CPAG_01967 (KC9) CPAG_03373 CPAG_03379 (KC10)	LELG_02454 LELG_02464 (KC1) LELG_01428 LELG_01430 (KC3) LELG_03256 LELG_03260 (KC6) LELG_00479 LELG_00484 (KC8) LELG_00848 LELG_00858 (KC11) LELG_03145 LELG_03147 (KC12)	DEHA0F24970g DEHA0F25190g (KC1) DEHA0G13805g DEHA0G13849g (KC2) DEHA0C11682g DEHA0C11858g (KC8) DEHA0G08195g DEHA0G08393g DEHA0G08547g (KC10) DEHA0C06402g DEHA0C06523g (KC13) DEHA0E10131g DEHA0E10318g (KC14)	PICST_28240 PICST_34146 (KC3) PICST_75569 PICST_87046 (KC6) PICST_73507 PICST_85387 (KC8) PICST_72675 PICST_72696 (KC10) PICST_32593 PICST_47650 PICST_78660 (KC11) TD PICST_55822 PICST_88096 (KC21)	PGUG_00438 PGUG_00445 (KC1) PGUG_01872 PGUG_01875 (KC6) PGUG_02669 PGUG_02674 (KC10) PGUG_02831 PGUG_02833 (KC3) PGUG_03140 PGUG_03145 (KC15) PGUG_04032 PGUG_04041 (KC16) PGUG_04096 PGUG_04106 (KC17) PGUG_04339 PGUG_04343 (KC2) PGUG_05316 PGUG_05320 (KC13) PGUG_05425 PGUG_05432 (KC14)	CLUG_02991 CLUG_02993 (KC2) CLUG_03620 CLUG_03627 CLUG_03630 (KC3) CLUG_03164 CLUG_03168 (KC6) CLUG_05432 CLUG_05440 (KC8) CLUG_05865 CLUG_05871 (KC11) CLUG_05175 CLUG_05185 (KC14) CLUG_00107 CLUG_00114 (KC18) CLUG_05227 CLUG_05228 (KC19) CLUG_05504 CLUG_05509 CLUG_05517 (KC20)
ko00240	Pyrimidine metabolism	orf19.2276 orf19.2287 (RPA12) (KC1) orf19.2360 (URA2) orf19.2365 (POL2) (KC2) orf19.2640 (FUR1) orf19.2643 (KC3) orf19.3347 (RPB7) orf19.3349 (KC4) orf19.2796 orf19.4424 (PHO100) (KC5)	Cd36_21470 Cd36_21570 (KC1) Cd36_32530 Cd36_32590 (KC2) Cd36_53140 Cd36_53170 (KC3) Cd36_01440 Cd36_01460 (KC4) Cd36_06940 Cd36_06980 (KC5)	CTRG_01727 CTRG_01737 (KC1) CTRG_02689 CTRG_02692 (KC3) CTRG_04454 CTRG_04456 (KC4) CTRG_00921 CTRG_00927 (KC6)	CPAG_05213 CPAG_05222 (KC1) CPAG_00865 CPAG_00867 (KC4) CPAG_01964 CPAG_01967 (KC7) CPAG_02105 CPAG_02114 (KC8)	LELG_02454 LELG_02464 (KC1) LELG_03838 LELG_03841 (KC3) LELG_01428 LELG_01430 (KC4) LELG_00203 LELG_00211 (KC6) LELG_04119 LELG_04127 (KC9)	DEHA0F24970g DEHA0F25190g (KC1) DEHA0E10131g DEHA0E10252g DEHA0E10318g (KC3) DEHA0G08195g DEHA0G08393g (KC10) DEHA0G08745g DEHA0G09031g (KC11) DEHA0G13849g DEHA0G13915g (KC12)	PICST_47473 PICST_60409 (KC3) PICST_28240 PICST_34146 (KC4) PICST_66237 PICST_39066 (KC12) PICST_32593 PICST_47650 (KC13) TD	PGUG_00438 PGUG_00445 (KC1) PGUG_05425 PGUG_05428 PGUG_05432 (KC3) PGUG_02831 PGUG_02833 (KC4) PGUG_02681 PGUG_02689 (KC11) PGUG_01867 PGUG_01872 (KC14) PGUG_04096 PGUG_04106 (KC15)	CLUG_05175 CLUG_05180 CLUG_05185 (KC3) CLUG_03620 CLUG_03627 (KC4) CLUG_03771 CLUG_03778 (KC11) CLUG_00898 CLUG_00908 (KC15) CLUG_04779 CLUG_04780 (KC16)
ko00250	Alanine, aspartate and glutamate metabolism								PGUG_03140 PGUG_03145 (KC1)
ko00251	Glutamate metabolism	orf19.7057 orf19.7064 (GLN4) (KC1)	Cd36_70040 Cd36_70110 (KC1) (SUBSET of ko00970)		CPAG_03892 CPAG_03899 (SUBSET of ko00970)		DEHA0F24277g DEHA0F24442g (KC1) DEHA0G21571g DEHA0G21769g (KC2)	PICST_72287 PICST_89978 (KC1) PICST_55391 PICST_87495 (KC2)	PGUG_00406 PGUG_00414 (KC1) PGUG_03032 PGUG_03042 (KC2)
ko00252	Alanine and aspartate metabolism	orf19.6702 (DED81) orf19.6698 (KC1)	Cd36_73220 Cd36_73270 Cd36_73300 (KC1)		CPAG_03455 CPAG_03458 CPAG_03460 (KC1)	LELG_05173 LELG_05174 LELG_05177 (KC1)	DEHA0C14674g DEHA0C14696g DEHA0C14784g (KC1)	PICST_33068 PICST_62615 PICST_84563 (KC1)	PGUG_05628 PGUG_05629 PGUG_05633 (KC1)	CLUG_01663 CLUG_01664 CLUG_01667 (KC1)
ko00260	Glycine, serine and threonine metabolism			CTRG_01662 CTRG_01663 (KC1) (SUBSET of ko00750)			DEHA0F02464g DEHA0F02486g DEHA0F02530g (KC1) TD	PICST_36392 PICST_83915 (KC1)	PGUG_02270 PGUG_02272 (KC1)	CLUG_04551 CLUG_04553 (KC1)
ko00271	Methionine metabolism	orf19.2092 orf19.2098 (ARO8) (KC1) orf19.3950 (MSM1) orf19.3955 (MES1) (KC2)	Cd36_15310 Cd36_15360 (KC1) Cd36_54270 Cd36_54320 (KC2)	CTRG_06069 CTRG_06073 (KC2) CTRG_04094 CTRG_04100 (KC3)	CPAG_04584 CPAG_04589 (KC1)	LELG_01198 LELG_01203 (KC1) LELG_04026 LELG_04031 (KC2)	DEHA0A06897g DEHA0A06974g (KC1) DEHA0G21186g DEHA0G21395g DEHA0G21549g (KC2) DEHA0A00869g DEHA0A01144g (KC4)	PICST_54505 PICST_66767 (KC1) PICST_76328 PICST_81660 (KC2)	PGUG_02075 PGUG_02078 (KC1) PGUG_03043 PGUG_03047 PGUG_03057 (KC2)	CLUG_00783 CLUG_00787 (KC1) CLUG_01795 CLUG_01799 (KC2) CLUG_04489 CLUG_04493 (KC5)
ko00280	Valine, leucine and isoleucine degradation				cpar1157 CPAG_00173 (KC1) TD	LELG_01031 LELG_01039 (KC2)
ko00300	Lysine biosynthesis							PICST_42797 PICST_57832 (KC1)
ko00330	Arginine and proline metabolism			CTRG_02326 CTRG_02328 (KC1)			DEHA0F06556g DEHA0F06754g (KC2)	PICST_35750 PICST_77538 (KC2)	PGUG_01375 PGUG_01382 (KC2)	CLUG_00267 CLUG_00276 CLUG_02286 CLUG_02288 (KC2)
ko00340	Histidine metabolism	orf19.5505 (HIS7) orf19.6699 (KC1)	Cd36_73290 Cd36_73390 (KC1)
ko00361	gamma-Hexachlorocyclohexane degradation					LELG_03505 LELG_03506 (KC1) TD
ko00380	Tryptophan metabolism							PICST_42457 PICST_76205 (KC1)
ko00400	Phenylalanine, tyrosine and tryptophan biosynthesis	orf19.1986 (ARO2) orf19.6287 (AAT21) (KC1)	Cd36_33240 Cd36_33360 (KC1)		CPAG_04804 CPAG_04806 (KC1)	LELG_03070 LELG_03072 (KC1)	DEHA0E04356g DEHA0E04510g (KC1)	PICST_66059 PICST_90939 (KC1)
ko00410	beta-Alanine metabolism								PGUG_02904 PGUG_02914 (KC1) PGUG_05447 PGUG_05452 (KC2)
ko00450	Selenoamino acid metabolism	orf19.3950 (MSM1) orf19.3955 (MES1) (KC1) (SUBSET ko00271)	Cd36_54270 Cd36_54320 (KC1) (SUBSET ko00271)	CTRG_06069 CTRG_06073 (KC1) CTRG_04348 CTRG_04355 (KC2)	CPAG_01401 CPAG_01408 (KC2)	LELG_04026 LELG_04031(KC1) LELG_01328 LELG_01329 LELG_01335 (KC2)	DEHA0G21186g DEHA0G21395g DEHA0G21549g (KC1) DEHA0D10065g DEHA0D10285g (KC2)	PICST_76328 PICST_81660 (KC1) PICST_36608 PICST_78698 (KC2)	PGUG_03043 PGUG_03047 PGUG_03057 (KC1) PGUG_04713 PGUG_04722 (KC2)	CLUG_01795 CLUG_01799 (KC1) CLUG_04481 CLUG_04489 (KC2)
ko00500	Starch and sucrose metabolism	orf19.3269 (GSL2) orf19.3278 (GSY1) (KC1)	Cd36_25900 25850 (KC1)	CTRG_00996 CTRG_01001 (KC1)				PICST_86918 PICST_81231 (KC1)	PGUG_00803 PGUG_00799 (KC1)	CLUG_3653 CLUG_03658* (KC1)
ko00510	N-Glycan biosynthesis				CPAG_05386 CPAG_05395 (KC1)	LELG_04510 LELG_04520 (KC1) LELG_04875 LELG_04879 (KC2)		PICST_39314 PICST_39865 (KC1) PICST_58095 PICST_83561 (KC2)	PGUG_05778 PGUG_05788 (KC2) PGUG_03534 PGUG_03535 (KC3)	CLUG_05431 CLUG_05441 (KC4)
ko00511	Other glycan degradation			CTRG_00156 CTRG_00162 (KC1)
ko00513	High-mannose type N-glycan biosynthesis	orf19.7383 (MNN9) orf19.7391 (OCH1) (KC1)	Cd36_85950 Cd36_86020 (KC1)	CTRG_02254 CTRG_02261 (KC1)				PICST_56149 PICST_76016 (KC1)
ko00514	O-Mannosyl glycan biosynthesis	orf19.1663 (MNT2) orf19.1665 (MNT1) (KC1) TD	Cd36_81700 Cd36_81720 (KC1) TD	CTRG_02131 CTRG_02133 (KC1) TD	CPAG_03887 CPAG_03888 (KC1) TD	LELG_02242 LELG_02243 (KC1) TD	DEHA0D17105g DEHA0D17127g (KC1) TD DEHA0C04004g DEHA0C04246g (KC2)	PICST_65185 PICST_81517 (KC1) TD PICST_30814 PICST_82608 (KC2)	PGUG_00581 PGUG_00582 (KC1) TD PGUG_05807 PGUG_05813 (KC2)	CLUG_02012 CLUG_02013 (KC1) TD
ko00520	Nucleotide sugars metabolism	orf19.3672 (GAL10) orf19.3674 orf19.3675 (GAL7) (KC1) TD	Cd36_02000 Cd36_02020 Cd36_02030 (KC1) TD	CTRG_04618 CTRG_04620 CTRG_04621 (KC1) TD	CPAG_04856 CPAG_04858 CPAG_04859 (KC1) TD	LELG_01645 LELG_01646 LELG_01648 (KC1) TD	DEHA0C02662g DEHA0C02684g DEHA0C02838g (KC1) TD	PICST_43810 PICST_57493 PICST_76750 (KC1) TD	PGUG_05863 PGUG_05865 PGUG_05866 (KC1) TD	CLUG_02289 CLUG_02290 CLUG_02291 CLUG_02292 (KC1) TD
ko00562	Inositol phosphate metabolism							PICST_28132 PICST_80168 (KC1) PICST_64256 PICST_64487 (KC2)
ko00563	Glycosylphosphatidylinositol(GPI)-anchor biosynthesis					LELG_03992 LELG_03996 (KC1)	DEHA0B08217g DEHA0B08371g (KC2)		PGUG_02165 PGUG_02171 (KC2)	CLUG_00724 CLUG_00731 (KC2)
ko00620	Pyruvate metabolism	orf19.1743 (ACS1) orf19.5323 (MDH1-3) (KC1) orf19.7466 (ACC1) orf19.7481 (MDH1) (KC2)	Cd36_24410 Cd36_24490 (KC1) Cd36_25650 Cd36_25740 (KC2) Cd36_43660 Cd36_43720 (KC3)	CTRG_02024 CTRG_02032 (KC1) CTRG_01584 CTRG_01594 (KC4)	CPAG_04521 CPAG_04530 (KC4)		DEHA0C10065g DEHA0C10208g (KC3) DEHA0F09405g DEHA0F09603g (KC4)	PICST_78343 PICST_89873 (KC1) PICST_68238 PICST_90975 (KC3) PICST_31707 PICST_89386 (KC4) PICST_40145 PICST_86747 (KC5)	PGUG_03757 PGUG_03763 (KC3) PGUG_01480 PGUG_01489 (KC4) PGUG_01180 PGUG_01189 (KC5)	CLUG_02542 CLUG_02548 (KC3) (SUBSET of ko00020)
ko00630	Glyoxylate and dicarboxylate metabolism							PICST_33765 PICST_91526 (KC1) TD
ko00632	Benzoate degradation via CoA ligation						DEHA0D01628g DEHA0D01837g (KC1)
ko00710	Carbon fixation in photosynthetic organisms				CPAG_00683 CPAG_00694 (KC1) CPAG_01127 CPAG_01135 (KC2)	LELG_04194 LELG_04196 (KC1)	DEHA0B03019 DEHA0B03047g (KC1)	PICST_51039 PICST_66451 (KC1)	PGUG_02577 PGUG_02579 (KC1)	CLUG_04330 CLUG_04333 (KC1)
ko00750	Vitamin B6 metabolism	orf19.2947 (SNZ1) orf19.2948 (SNO1) (KC1)	Cd36_02410 Cd36_02420 (KC1)	CTRG_04626 CTRG_04627 (KC1) CTRG_01662 CTRG_01663 (KC2)	CPAG_04907 CPAG_04908 (KC1)	LELG_01597 LELG_01598 (KC1)	DEHA0F01551g DEHA0F01573g (KC1) DEHA0F02464g DEHA0F02486g (KC2) TD	PICST_57121 PICST_57750 (KC1)	PGUG_03984 PGUG_03985 (KC1)
ko00770	Pantothenate and CoA biosynthesis						DEHA0G14179g DEHA0G14190g (KC1)	PICST_41000 PICST_54699 (KC1)		CLUG_03006 CLUG_03007 (KC1)
ko00860	Porphyrin and chlorophyll metabolism		Cd36_24420 Cd36_24510 (KC1)	CTRG_02022 CTRG_02031 (KC1)		LELG_02616 LELG_02626 (KC1)		PICST_46716 PICST_47071 PICST_59732 (KC1)		CLUG_04597 CLUG_04603 (KC2)
ko00920	Sulfur metabolism	orf19.99 (HAL21) orf19.105 (HAL22) (KC1)	Cd36_61040 Cd36_61120 (KC1)
ko00970	Aminoacyl-tRNA biosynthesis	orf19.2560 (CDC60) orf19.2573 (FRS1) (KC1) orf19.3950 (MSM1) orf19.3955 (MES1) orf19.3956 (KC2) orf19.6698 orf19.6701 orf19.6702 (DED81) (KC3) orf19.7057 orf19.7064 (GLN4) (KC4)	Cd36_26670 Cd36_26780 (KC1) Cd36_54270 Cd36_54320 Cd36_54330 (KC2) Cd36_73270 Cd36_73280 Cd36_73300 (KC3) Cd36_70040 Cd36_70110 (KC4)	CTRG_00846 CTRG_00853 (KC1) CTRG_06069 CTRG_06073 CTRG_06074 (KC2) CTRG_05158 CTRG_05159 (KC3)	CPAG_01990 CPAG_01991 (KC2) CPAG_03455 CPAG_03457 CPAG_03458 (KC3) CPAG_03892 CPAG_03899 (KC4) CPAG_01275 CPAG_01281 (KC5)	LELG_04026 LELG_04031 LELG_04032 (KC2) LELG_05174 LELG_05175 LELG_05177 (KC3) LELG_05488 LELG_05496 (KC4) LELG_00240 LELG_00246 (KC5)	DEHA0F08228g DEHA0F08404g (KC1) DEHA0G21395g DEHA0G21549g DEHA0G21571g (KC2) DEHA0C14696g DEHA0C14718g DEHA0C14784g (KC3) DEHA0F24277g DEHA0F24442g (KC4)	PICST_72398 PICST_77997 (KC1) PICST_76328 PICST_81660 PICST_87495 (KC2) PICST_33068 PICST_84407 PICST_84563 (KC3) PICST_72287 PICST_89978 (KC4) PICST_57984 PICST_77216 (KC5) PICST_56543 PICST_88206 (KC6)	PGUG_01430 PGUG_01438 (KC1) PGUG_03042 PGUG_03043 PGUG_03047 (KC2) PGUG_05629 PGUG_05630 PGUG_05633 (KC3) PGUG_00406 PGUG_00414 (KC4)	CLUG_01795 CLUG_01799 CLUG_01800 (KC2) CLUG_01664 CLUG_01665 CLUG_01667 (KC3)
ko01040	Biosynthesis of unsaturated fatty acids						DEHA0G05995g DEHA0G06116g (KC1)		PGUG_02923 PGUG_02928 (KC1)	CLUG_01575 CLUG_01582 (KC1)
	Other ion-coupled transporters	orf19.111 (CAN2) orf19.97 (CAN1) (KC1)	Cd36_61010 Cd36_61160 (KC1)	CTRG_00870 CTRG_00879 (KC2) CTRG_01741 CTRG_01742 (KC3) TD CTRG_03676 CTRG_03683 (KC4)					PGUG_05277 PGUG_05281 (KC5)
ko03010	Ribosome	orf19.2309.2 orf19.2310.1 (RPL29) orf19.2311 (RPL82) (KC1) orf19.2992 (RPP1A) orf19.2994 (RPL13) orf19.2994.1 (RPS16A) orf19.3002 (RPS1) orf19.3003.1 (RPL6) (KC2) orf19.3325.3 (RPS21B) orf19.3334 (RPS21) (KC3) orf19.3788.1 (RPL30) orf19.3789 (RPL24A) (KC4) orf19.5927 (RPS15) orf19.5928 (RPP2B) (KC5) orf19.5982 (RPL18) orf19.5996.1 (RPS19A) orf19.6002 (RPL8B) (KC6) orf19.6253 (RPS23A) orf19.6264.4…	Cd36_10350 Cd36_10370 (KC1) Cd36_02810 Cd36_02820 Cd36_02830 Cd36_02890 Cd36_02910 (KC2) Cd36_01270 Cd36_01360 (KC3) Cd36_84630 Cd36_84640 (KC5) Cd36_44530 Cd36_44540 (KC4) Cd36_85070 Cd36_85180 Cd36_85230 (KC6) Cd36_06040 Cd36_06050 Cd36_06060 (KC7) Cd36_20060 Cd36_20150 (KC8) Cd36_70890 Cd36_70930 (KC9) Cd36_18480 Cd36_18490 (KC10) Cd36_06360 Cd36_06440 (KC12) Cd36_09780 Cd36_09860 (KC13) Cd36_…	CTRG_04089 CTRG_04090 (KC1) CTRG_04336 CTRG_04337 CTRG_04344 (KC2) CTRG_02485 CTRG_02486 (KC5) CTRG_04231 CTRG_04242 CTRG_04243 (KC7) CTRG_04885 CTRG_04889 (KC9)	cpar609 CPAG_01462 cpar616 CPAG_01466 CPAG_01467 (KC1) cpar3766 CPAG_01412 cpar4818 CPAG_04838 CPAG_04839 (KC2) CPAG_00876 cpar4541 (KC3) CPAG_04025 CPAG_04026 (KC4) CPAG_02844 CPAG_02845 (KC5) cpar2093 CPAG_05107 (KC6) cpar4766 CPAG_02654 CPAG_02655 (KC7) CPAG_00634 CPAG_00637 (KC9) CPAG_00768 cpar3148 (KC10) CPAG_00803 CPAG_00811 (KC15) CPAG_02518 CPAG_02523 (KC16) CPAG_04275 cpar71 (KC17)	LELG_00768 LELG_00769 LELG_00771 LELG_00772 (KC1) LELG_01344 LELG_01346 + LELG_01498 LELG_01499 LELG_01500 (KC2) LELG_01411 LELG_01419 (KC3) LELG_04403 LELG_04404 (KC4) LELG_02907 LELG_02908 (KC5) LELG_02868 LELG_02877 (KC6) LELG_00406 LELG_00407 LELG_00408 + LELG_00597 LELG_00607 (KC7) LELG_05442 LELG_05445 (KC9) LELG_01258 LELG_01259 (KC10) LELG_04087 LELG_04092 (KC16) LELG_03612 LELG_03618 (KC…	DEHA0B15312g DEHA0B15345g DEHA0B15389g (KC1) DEHA0D09284g DEHA0D09306g DEHA0D09328g (KC2) DEHA0E24310g DEHA0E24332g (KC4) DEHA0G14344g DEHA0G14366g DEHA0G14586g (KC5) DEHA0F17963g DEHA0F17985g (KC6) DEHA0G16500g DEHA0G16522g DEHA0G16544g (KC7) DEHA0F23639g DEHA0F23705g (KC9) DEHA0B04565g DEHA0B04785g DEHA0B04807g (KC10) DEHA0A09515g DEHA0A09702g (KC19) DEHA0C16709g DEHA0C16819g (KC20) DEHA0D10351…	PICST_48494 PICST_23872 PICST_26963 PICST_28309 (KC1) PICST_36611 PICST_73324 PICST_90304 PICST_79093 (KC2) PICST_38424 PICST_74777 (KC3) PICST_30944 PICST_88185 (KC4) PICST_86681 PICST_86762 PICST_66616 (KC5) PICST_85487 PICST_85665 (KC6) PICST_40810 PICST_70478 PICST_87510 (KC7) PICST_78465 PICST_83812 (KC9) PICST_67316 PICST_77059 (KC10) PICST_86627 PICST_86991 (KC22)	PGUG_02332 PGUG_02333 (KC1) PGUG_04739 PGUG_04740 (KC2) PGUG_02797 PGUG_02798 (KC4) PGUG_04366 PGUG_04367 PGUG_04375 (KC5) PGUG_00377 PGUG_00379 PGUG_00383 (KC9) PGUG_02021 PGUG_02028 (KC19) PGUG_02539 PGUG_02545 (KC24) PGUG_03638 PGUG_03647 (KC25) PGUG_04057 PGUG_04067 (KC26) PGUG_01161 PGUG_01171 (KC31)	CLUG_04463 CLUG_04464 (KC2) CLUG_03014 CLUG_03015 (KC5) CLUG_04273 CLUG_04276 (KC9) CLUG_02635 CLUG_02639 (KC27) CLUG_03083 CLUG_03089 (KC28) CLUG_03116 CLUG_03125 (KC29) CLUG_04107 CLUG_04115 (KC30) CLUG_05370 CLUG_05376 (KC32)
	Other translation proteins	orf19.1124.2 orf19.6676 (KC1)	Cd36_53390 Cd36_53440 (KC1)	CTRG_01977 CTRG_01983 (KC2) CTRG_02809 CTRG_02810 (KC3)	CPAG_00114 CPAG_00115 (KC3)	LELG_04848 LELG_04849 (KC3) LELG_02305 LELG_02306 (KC4) LELG_04032 LELG_04035 (KC5)	DEHA0D05599g DEHA0D05819g (KC6)	PICST_58964 PICST_83504 (KC3)	PGUG_05771 PGUG_05772 (KC3) PGUG_04995 PGUG_05003 (KC6) PGUG_02613 PGUG_02620 (KC7)
ko03022	Basal transcription factors	orf19.3519 (SUA72) orf19.5846 (KC1)	Cd36_30830 Cd36_30910 (KC1)	CTRG_00578 CTRG_00586 (KC1)	CPAG_04094 CPAG_00138 (KC6)			PICST_49623 PICST_85155 (KC3)	PGUG_02475 PGUG_02478 (KC5)	CLUG_04962 CLUG_04972 (KC4)
ko03030	DNA replication	orf19.2088 orf19.2093 (RFA1) (KC1) orf19.5563 (RNH1) orf19.5564 (KC2) TD	Cd36_15350 Cd36_15400 (KC1) (SUBSET of ko03420)	CTRG_01108 CTRG_01115 (KC1) CTRG_00708 CTRG_00716 (KC3) CTRG_02213 CTRG_02214 (KC4) TD CTRG_03811 CTRG_03817 (KC5)				PICST_34779 PICST_81646 (KC1)
ko03050	Proteasome	orf19.4025 (PRE1) orf19.4032 (RPN5) (KC1)	Cd36_54910 Cd36_54980 (KC1)	CTRG_06137 CTRG_06144 (KC1)			DEHA0D15004g DEHA0D15180g (KC1)			CLUG_02985 CLUG_02995 (KC2) CLUG_03850 CLUG_03858 (KC3)
ko03060	Protein export					LELG_00145 LELG_00155 (KC1)
	Protein folding and associated processing						DEHA0B07557g DEHA0B07777g (KC1) DEHA0C17798g DEHA0C17820g DEHA0C17908g (KC2) TD	PICST_43969 PICST_77026 (KC2)	PGUG_03861 PGUG_03867 (KC2)	CLUG_03763 CLUG_03766 (KC2)
ko03410	Base excision repair	orf19.7425 orf19.7428 (APN1) orf19.7442 (KC1)	Cd36_86370 Cd36_86400 Cd36_86500 (KC1)	CTRG_02221 CTRG_02224 (KC1)	CPAG_00356 CPAG_00060 (KC2)	LELG_02693 LELG_02700 LELG_02703 (KC1)	DEHA0F15015g DEHA0F15059g (KC3)	PICST_30161 PICST_42190 PICST_55251 (KC1)	PGUG_00958 PGUG_00960 (KC3)
ko03420	Nucleotide excision repair	orf19.2088 orf19.2093 (RFA1) (KC1) orf19.2465 orf19.2469 (RAD10) (KC2)	Cd36_15350 Cd36_15400 (KC1) Cd36_05480 Cd36_05510 (KC2)	CTRG_01108 CTRG_01115 (KC1) CTRG_04825 CTRG_04830 (KC2)	CPAG_04580 CPAG_04585 (KC1) CPAG_04094 CPAG_00138 (KC3)	LELG_01202 LELG_01208 (KC1) LELG_01710 LELG_01713 (KC2)
ko03430	Mismatch repair	orf19.4206 orf19.4208 (RAD52) (KC1)			CPAG_03159 CPAG_03166 (KC1)		DEHA0B15983g DEHA0B16005g (KC2) TD
ko03440	Homologous recombination		Cd36_60440 Cd36_60470 (KC1)	CTRG_02989 CTRG_02992 (KC1)	CPAG_03724 CPAG_03726 (KC1)	LELG_04633 LELG_04635 (KC1) LELG_02334 LELG_02337 (KC2)	DEHA0G05786g DEHA0G05852g (KC1)		PGUG_02934 PGUG_02937 (KC1)
ko04011	MAPK signaling pathway - yeast	orf19.4433 (CPH1) orf19.4443 (YPD1) (KC1) orf19.5901 (PKC1) orf19.5908 (TEC1) (KC2)	Cd36_06780 Cd36_06880 (KC1) Cd36_84410 Cd36_84480 (KC2)	CTRG_02294 CTRG_02299 (KC2)	CPAG_01681 CPAG_01691 CPAG_01699 (KC2)	LELG_02660 LELG_02666 (KC2)	DEHA0G14663g DEHA0G14773g (KC2)	PICST_11262 PICST_81215 (KC2)	PGUG_04378 PGUG_04383 (KC2) PGUG_01628 PGUG_01635 (KC3)	CLUG_01878 CLUG_01883 (KC4)
ko04020	Calcium signaling pathway				CPAG_03291 CPAG_03293 (KC1)
ko04110	Cell cycle			CTRG_02701 CTRG_02708 (KC1)			DEHA0F21934g DEHA0F22132g (KC1) DEHA0G22440g DEHA0G22528g DEHA0G22682g (KC2)	PICST_29649 PICST_54142 (KC2) PICST_57023 PICST_70932 (KC3)		CLUG_03939 CLUG_03947 (KC1) CLUG_01832 CLUG_01841 CLUG_01846 (KC2)
ko04111	Cell cycle - yeast	orf19.1282 orf19.1283 (MEC1) (KC1) orf19.233.1 (HRT1) orf19.245 (DDC1) (KC2) orf19.2649 (PCL1) orf19.2655 (BUB3) (KC3) orf19.6010 (CDC5) orf19.3289 (KC4) orf19.3356 orf19.4545 (SWI4) (KC5) orf19.403 (PCL2) orf19.4725 (KC6) orf19.5485 (MEC3) orf19.5487 (CDC46) (KC7) orf19.7634 (MCD1) orf19.7644 (KC8) orf19.6936 (RAD53) orf19.6942 (ORC3) (KC9)	Cd36_53760 Cd36_53770 (KC1) Cd36_82410 Cd36_82520 (KC2) Cd36_52990 Cd36_53100 (KC3) Cd36_00900 Cd36_00950 (KC4) Cd36_01530 Cd36_01630 (KC5) Cd36_08080 Cd36_08180 (KC6) Cd36_20610 Cd36_20640 (KC7) Cd36_35370 Cd36_35415 (KC8) Cd36_83740 Cd36_83790 (KC9)	CTRG_05462 CTRG_05463 (KC1) CTRG_02701 CTRG_02702 CTRG_02708 (KC3) CTRG_04398 CTRG_04401 (KC4) CTRG_01654 CTRG_01664 CTRG_01667 (KC7) CTRG_06208 CTRG_06214 (KC9) CTRG_03541 CTRG_03548 (KC10) CTRG_03846 CTRG_03850 (KC11) CTRG_05970 CTRG_05974 (KC12)	CPAG_05463 CPAG_05464 (KC1) CPAG_00737 CPAG_00740 (KC4) CPAG_03697 CPAG_03700 (KC7) CPAG_03506 CPAG_03507 CPAG_03513 (KC9) CPAG_02551 CPAG_02554 (KC13)	LELG_03894 LELG_03895 (KC1) LELG_01367 LELG_01370 (KC4) LELG_03803 LELG_03810 (KC3) LELG_01876 LELG_01879 (KC7) LELG_02308 LELG_02309 (KC9) LELG_02221 LELG_02231 (KC14) LELG_03990 LELG_04000 (KC15)	DEHA0E23881g DEHA0E23903g DEHA0E23925g (KC1) DEHA0E13640g DEHA0E13794g (KC3) DEHA0G17248g DEHA0G17050g (KC4) DEHA0F02376g DEHA0F02442g (KC7) DEHA0C13079g DEHA0C13211g (KC9) DEHA0C08437g DEHA0C08481g (KC11) DEHA0B06270g DEHA0B06600g (KC15) DEHA0F21934g DEHA0F22132g (KC17)	PICST_32127 PICST_84107 PICST_46913 (KC1) PICST_70932 PICST_44323 PICST_57023 (KC3) PICST_62776 PICST_68049 (KC4) PICST_32319 PICST_59868 (KC7) PICST_41175 PICST_54331 (KC9) PICST_52465 PICST_66299 (KC11)	PGUG_02812 PGUG_02813 PGUG_02814 (KC1) PGUG_03339 PGUG_03344 (KC3) PGUG_02273 PGUG_02276 (KC7) PGUG_03581 PGUG_03585 (KC9) PGUG_05398 PGUG_05400 PGUG_05408 (KC11) PGUG_00771 PGUG_00780 (KC15) PGUG_02067 PGUG_02077 (KC16) PGUG_00314 PGUG_00319 (KC17)	CLUG_02620 CLUG_02621 CLUG_02622 (KC1) CLUG_01259 CLUG_01263 (KC3) CLUG_03939 CLUG_03947 (KC17) CLUG_01441 CLUG_01449 (KC18)
ko04120	Ubiquitin mediated proteolysis	orf19.1792 orf19.6861 orf19.6864 (KC1) orf19.3231 orf19.3237 (KC2) orf19.6424 orf19.6437 (CDC23) (KC3)	Cd36_44880 Cd36_44910 Cd36_45000 (KC1) Cd36_26160 Cd36_26240 (KC2) Cd36_34150 Cd36_34220 (KC3)	CTRG_00962 CTRG_00964 (KC2) CTRG_05902 CTRG_05912 (KC3)	CPAG_02668 CPAG_02678 (KC2)		DEHA0E02805g DEHA0E03047g (KC4)	PICST_28128 PICST_52111 (KC1) PICST_47790 PICST_84844 (KC5)	PGUG_00099 PGUG_00106 (KC4) PGUG_04167 PGUG_04170 (KC6)	CLUG_00085 CLUG_00094 (KC7) CLUG_00777 CLUG_00784 (KC8) CLUG_01441 CLUG_01449 (KC9)
ko04130	SNARE interactions in vesicular transport						DEHA0B09658g DEHA0B09790g (KC1)	PICST_44918 PICST_45972 (KC1) PICST_31403 PICST_58577 (KC2)	PGUG_00562 PGUG_00569 (KC1)
ko04142	Lysosome	orf19.2838 orf19.2844 (KC1)	Cd36_27860 Cd36_27940 (KC1)
ko04310	Wnt signaling pathway	orf19.1674 orf19.1683 (PPH21) (KC1)	Cd36_81510 Cd36_81580 (KC1)	CTRG_02143 CTRG_02151 (KC1)		LELG_02224 LELG_02231 (KC1)	DEHA0D16665g DEHA0D16819g (KC1)	PICST_29770 PICST_81790 (KC1)		CLUG_01990 CLUG_01999 (KC1)
ko04914	Progesterone-mediated oocyte maturation									CLUG_00997 CLUG_01007 (KC1)
ko05110	Vibrio cholerae infection	orf19.5886 (CUP5) orf19.5901 (PKC1) (KC1)	Cd36_84330 Cd36_84410 (KC1)			LELG_02650 LELG_02660 (KC1)		PICST_69588 PICST_81215 (KC1)
ko05322	Systemic lupus erythematosus	orf19.1051 (HTA2) orf19.1052 orf19.1059 (HHF1) orf19.1061 (HHT21) (KC1) orf19.1853 (HHT2) orf19.1854 (HHF22) (KC2) orf19.6924 (HTA1) orf19.6925 (HTB1) (KC3)	Cd36_03930 Cd36_03940 Cd36_04000 Cd36_04010 (KC1) Cd36_32340 Cd36_32350 (KC2) Cd36_83880 Cd36_83890 (KC3)	CTRG_04732 CTRG_04733 CTRG_04739 CTRG_04741 (KC1) CTRG_00675 CTRG_00676 (KC2) CTRG_02624 CTRG_02625 (KC3)	CPAG_05579 CPAG_05580 CPAG_04953 CPAG_04954 (KC1) cpar4113 cpar4114 (KC2)	LELG_01678 LELG_01679 LELG_01686 LELG_01687 (KC1) LELG_03447 LELG_03448 (KC2)	DEHA0D13970g DEHA0D13992g DEHA0D17985g DEHA0D18007g (KC1) DEHA0A10890g DEHA0A10912g (KC2) DEHA0F19690g DEHA0F19712g (KC3)	PICST_90527 PICST_61679 PICST_73488 PICST_73490 (KC1) PICST_90470 PICST_73330 (KC2) PICST_85793 PICST_37161 (KC3)	PGUG_00619 PGUG_00620 (KC1) PGUG_04809 PGUG_04810 (KC2) PGUG_03442 PGUG_03443 (KC3)	CLUG_02492 CLUG_02493 (KC1) CLUG_01405 CLUG_01406 (KC2)
